# Supplementary material for: Employment impacts of the San Francisco sugar-sweetened beverage tax 2 years after implementation
Source: PLoS One. 2021 Jun 2;16(6):e0252094. doi: 10.1371/journal.pone.0252094 (PMC8171954; doi:10.1371/journal.pone.0252094)
Supplement: S1 File — (CSV) [file pone.0252094.s005.csv]

area_fips	countyname	stateabr	year	month	total_emp	private_emp	bev_emp	super_emp	conven_emp	ff_emp	total_estab	private_estab	bev_estab	super_estab	conven_estab	ff_estab	gdp_2013	gdp_2014	gdp_2015	gdp_2016	gdp_2017	pop_density	inc_2013	inc_2014	inc_2015	inc_2016	inc_2017	total_pop	prime_age	unemp_rate_2013	unemp_rate_2014	unemp_rate_2015	unemp_rate_2016	unemp_rate_2017	nchs_code	fam_budget
01073	Jefferson County	AL	2019	11	357909	297898	1605	4820	82	12818	19330	18729	12	105	26	749	39223992	39020527	39503092	39475772	40567288	592.5	45067	46825	48969	49573	52128	659460	40	6.6999998	6.3000002	5.8000002	5.6999998	4.3000002	1	81550
01073	Jefferson County	AL	2017	10	346331	288221	1450	4889	67	12848	18869	18267	14	106	25	733	39223992	39020527	39503092	39475772	40567288	592.5	45067	46825	48969	49573	52128	659460	40	6.6999998	6.3000002	5.8000002	5.6999998	4.3000002	1	81550
01073	Jefferson County	AL	2017	4	342135	284359	1395	4723	67	12710	18483	17877	10	106	26	728	39223992	39020527	39503092	39475772	40567288	592.5	45067	46825	48969	49573	52128	659460	40	6.6999998	6.3000002	5.8000002	5.6999998	4.3000002	1	81550
01073	Jefferson County	AL	2018	6	351375	292700	1455	4809	79	13479	18789	18188	14	103	25	750	39223992	39020527	39503092	39475772	40567288	592.5	45067	46825	48969	49573	52128	659460	40	6.6999998	6.3000002	5.8000002	5.6999998	4.3000002	1	81550
01073	Jefferson County	AL	2016	3	337800	280655	1214	4521	77	11897	17967	17381	8	99	28	674	39223992	39020527	39503092	39475772	40567288	592.5	45067	46825	48969	49573	52128	659460	40	6.6999998	6.3000002	5.8000002	5.6999998	4.3000002	1	81550
01073	Jefferson County	AL	2018	1	344547	286614	1386	4876	79	12510	18656	18054	13	105	21	732	39223992	39020527	39503092	39475772	40567288	592.5	45067	46825	48969	49573	52128	659460	40	6.6999998	6.3000002	5.8000002	5.6999998	4.3000002	1	81550
01073	Jefferson County	AL	2018	10	351890	293138	1603	4780	82	13011	19225	18624	14	106	26	750	39223992	39020527	39503092	39475772	40567288	592.5	45067	46825	48969	49573	52128	659460	40	6.6999998	6.3000002	5.8000002	5.6999998	4.3000002	1	81550
01073	Jefferson County	AL	2013	6	340093	283783	955	4392	121	11551	17415	16829	5	98	34	618	39223992	39020527	39503092	39475772	40567288	592.5	45067	46825	48969	49573	52128	659460	40	6.6999998	6.3000002	5.8000002	5.6999998	4.3000002	1	81550
01073	Jefferson County	AL	2017	3	341302	283534	1345	4647	63	12474	18329	17723	9	105	26	722	39223992	39020527	39503092	39475772	40567288	592.5	45067	46825	48969	49573	52128	659460	40	6.6999998	6.3000002	5.8000002	5.6999998	4.3000002	1	81550
01073	Jefferson County	AL	2018	2	345826	287999	1378	4877	78	12701	18656	18054	13	105	21	732	39223992	39020527	39503092	39475772	40567288	592.5	45067	46825	48969	49573	52128	659460	40	6.6999998	6.3000002	5.8000002	5.6999998	4.3000002	1	81550
01073	Jefferson County	AL	2015	12	342062	284725	1113	4808	83	11832	18061	17475	8	101	30	672	39223992	39020527	39503092	39475772	40567288	592.5	45067	46825	48969	49573	52128	659460	40	6.6999998	6.3000002	5.8000002	5.6999998	4.3000002	1	81550
01073	Jefferson County	AL	2018	9	349697	291142	1465	4715	79	13079	18941	18342	15	104	25	749	39223992	39020527	39503092	39475772	40567288	592.5	45067	46825	48969	49573	52128	659460	40	6.6999998	6.3000002	5.8000002	5.6999998	4.3000002	1	81550
01073	Jefferson County	AL	2016	12	344657	286392	1326	4711	63	12230	18517	17910	9	105	27	710	39223992	39020527	39503092	39475772	40567288	592.5	45067	46825	48969	49573	52128	659460	40	6.6999998	6.3000002	5.8000002	5.6999998	4.3000002	1	81550
01073	Jefferson County	AL	2016	8	341003	283790	1261	4572	63	12358	18240	17640	8	103	25	690	39223992	39020527	39503092	39475772	40567288	592.5	45067	46825	48969	49573	52128	659460	40	6.6999998	6.3000002	5.8000002	5.6999998	4.3000002	1	81550
01073	Jefferson County	AL	2016	10	341552	283883	1274	4651	60	12215	18517	17910	9	105	27	710	39223992	39020527	39503092	39475772	40567288	592.5	45067	46825	48969	49573	52128	659460	40	6.6999998	6.3000002	5.8000002	5.6999998	4.3000002	1	81550
01073	Jefferson County	AL	2018	7	349863	292055	1453	4771	79	13518	18941	18342	15	104	25	749	39223992	39020527	39503092	39475772	40567288	592.5	45067	46825	48969	49573	52128	659460	40	6.6999998	6.3000002	5.8000002	5.6999998	4.3000002	1	81550
01073	Jefferson County	AL	2015	6	339551	282748	1076	4824	88	11801	17630	17046	7	101	31	665	39223992	39020527	39503092	39475772	40567288	592.5	45067	46825	48969	49573	52128	659460	40	6.6999998	6.3000002	5.8000002	5.6999998	4.3000002	1	81550
01073	Jefferson County	AL	2014	2	334604	278385	957	4559	99	11100	17541	16957	7	100	30	635	39223992	39020527	39503092	39475772	40567288	592.5	45067	46825	48969	49573	52128	659460	40	6.6999998	6.3000002	5.8000002	5.6999998	4.3000002	1	81550
01073	Jefferson County	AL	2019	2	350779	291958	1551	4705	77	12668	18966	18368	12	108	23	752	39223992	39020527	39503092	39475772	40567288	592.5	45067	46825	48969	49573	52128	659460	40	6.6999998	6.3000002	5.8000002	5.6999998	4.3000002	1	81550
01073	Jefferson County	AL	2017	12	350215	291423	1433	4970	82	12718	18869	18267	14	106	25	733	39223992	39020527	39503092	39475772	40567288	592.5	45067	46825	48969	49573	52128	659460	40	6.6999998	6.3000002	5.8000002	5.6999998	4.3000002	1	81550
01073	Jefferson County	AL	2016	7	341473	284341	1259	4564	64	12267	18240	17640	8	103	25	690	39223992	39020527	39503092	39475772	40567288	592.5	45067	46825	48969	49573	52128	659460	40	6.6999998	6.3000002	5.8000002	5.6999998	4.3000002	1	81550
01073	Jefferson County	AL	2018	5	349356	291190	1402	4860	81	13486	18789	18188	14	103	25	750	39223992	39020527	39503092	39475772	40567288	592.5	45067	46825	48969	49573	52128	659460	40	6.6999998	6.3000002	5.8000002	5.6999998	4.3000002	1	81550
01073	Jefferson County	AL	2018	3	347310	289268	1390	4819	77	12992	18656	18054	13	105	21	732	39223992	39020527	39503092	39475772	40567288	592.5	45067	46825	48969	49573	52128	659460	40	6.6999998	6.3000002	5.8000002	5.6999998	4.3000002	1	81550
01073	Jefferson County	AL	2017	7	345095	287681	1435	4793	67	13004	18626	18023	11	105	26	721	39223992	39020527	39503092	39475772	40567288	592.5	45067	46825	48969	49573	52128	659460	40	6.6999998	6.3000002	5.8000002	5.6999998	4.3000002	1	81550
01073	Jefferson County	AL	2018	12	355886	296627	1607	4860	85	12902	19225	18624	14	106	26	750	39223992	39020527	39503092	39475772	40567288	592.5	45067	46825	48969	49573	52128	659460	40	6.6999998	6.3000002	5.8000002	5.6999998	4.3000002	1	81550
01073	Jefferson County	AL	2013	5	338823	282404	941	4371	121	11461	17415	16829	5	98	34	618	39223992	39020527	39503092	39475772	40567288	592.5	45067	46825	48969	49573	52128	659460	40	6.6999998	6.3000002	5.8000002	5.6999998	4.3000002	1	81550
01073	Jefferson County	AL	2017	1	338052	280474	1320	4660	62	12212	18329	17723	9	105	26	722	39223992	39020527	39503092	39475772	40567288	592.5	45067	46825	48969	49573	52128	659460	40	6.6999998	6.3000002	5.8000002	5.6999998	4.3000002	1	81550
01073	Jefferson County	AL	2016	5	341099	283628	1259	4521	68	12370	18087	17501	8	102	26	681	39223992	39020527	39503092	39475772	40567288	592.5	45067	46825	48969	49573	52128	659460	40	6.6999998	6.3000002	5.8000002	5.6999998	4.3000002	1	81550
01073	Jefferson County	AL	2013	12	341920	285429	935	4532	98	10908	17746	17165	7	100	35	629	39223992	39020527	39503092	39475772	40567288	592.5	45067	46825	48969	49573	52128	659460	40	6.6999998	6.3000002	5.8000002	5.6999998	4.3000002	1	81550
01073	Jefferson County	AL	2018	11	355108	296126	1621	4863	84	13000	19225	18624	14	106	26	750	39223992	39020527	39503092	39475772	40567288	592.5	45067	46825	48969	49573	52128	659460	40	6.6999998	6.3000002	5.8000002	5.6999998	4.3000002	1	81550
01073	Jefferson County	AL	2015	3	335008	278558	1056	4590	88	11311	17482	16900	7	100	30	662	39223992	39020527	39503092	39475772	40567288	592.5	45067	46825	48969	49573	52128	659460	40	6.6999998	6.3000002	5.8000002	5.6999998	4.3000002	1	81550
01073	Jefferson County	AL	2016	4	339785	282371	1223	4501	69	12293	18087	17501	8	102	26	681	39223992	39020527	39503092	39475772	40567288	592.5	45067	46825	48969	49573	52128	659460	40	6.6999998	6.3000002	5.8000002	5.6999998	4.3000002	1	81550
01073	Jefferson County	AL	2015	4	336647	280050	1052	4686	87	11466	17630	17046	7	101	31	665	39223992	39020527	39503092	39475772	40567288	592.5	45067	46825	48969	49573	52128	659460	40	6.6999998	6.3000002	5.8000002	5.6999998	4.3000002	1	81550
01073	Jefferson County	AL	2016	1	335800	278804	1147	4587	73	11436	17967	17381	8	99	28	674	39223992	39020527	39503092	39475772	40567288	592.5	45067	46825	48969	49573	52128	659460	40	6.6999998	6.3000002	5.8000002	5.6999998	4.3000002	1	81550
01073	Jefferson County	AL	2015	1	333520	277122	1053	4644	91	11126	17482	16900	7	100	30	662	39223992	39020527	39503092	39475772	40567288	592.5	45067	46825	48969	49573	52128	659460	40	6.6999998	6.3000002	5.8000002	5.6999998	4.3000002	1	81550
01073	Jefferson County	AL	2014	5	340141	283239	992	4554	96	11757	17641	17054	7	102	30	642	39223992	39020527	39503092	39475772	40567288	592.5	45067	46825	48969	49573	52128	659460	40	6.6999998	6.3000002	5.8000002	5.6999998	4.3000002	1	81550
01073	Jefferson County	AL	2019	6	355812	296381	1584	4704	81	13067	19145	18547	12	104	24	753	39223992	39020527	39503092	39475772	40567288	592.5	45067	46825	48969	49573	52128	659460	40	6.6999998	6.3000002	5.8000002	5.6999998	4.3000002	1	81550
01073	Jefferson County	AL	2014	1	334574	278351	942	4583	96	11094	17541	16957	7	100	30	635	39223992	39020527	39503092	39475772	40567288	592.5	45067	46825	48969	49573	52128	659460	40	6.6999998	6.3000002	5.8000002	5.6999998	4.3000002	1	81550
01073	Jefferson County	AL	2014	12	342461	285759	911	4635	91	11562	17977	17391	7	102	32	662	39223992	39020527	39503092	39475772	40567288	592.5	45067	46825	48969	49573	52128	659460	40	6.6999998	6.3000002	5.8000002	5.6999998	4.3000002	1	81550
01073	Jefferson County	AL	2019	5	354138	295207	1566	4626	84	12978	19145	18547	12	104	24	753	39223992	39020527	39503092	39475772	40567288	592.5	45067	46825	48969	49573	52128	659460	40	6.6999998	6.3000002	5.8000002	5.6999998	4.3000002	1	81550
01073	Jefferson County	AL	2013	8	338288	283491	960	4415	109	11183	17512	16928	6	99	34	624	39223992	39020527	39503092	39475772	40567288	592.5	45067	46825	48969	49573	52128	659460	40	6.6999998	6.3000002	5.8000002	5.6999998	4.3000002	1	81550
01073	Jefferson County	AL	2019	12	358417	298372	1620	4856	80	12844	19330	18729	12	105	26	749	39223992	39020527	39503092	39475772	40567288	592.5	45067	46825	48969	49573	52128	659460	40	6.6999998	6.3000002	5.8000002	5.6999998	4.3000002	1	81550
01073	Jefferson County	AL	2019	7	355187	296484	1557	4718	79	12904	19131	18528	12	103	26	758	39223992	39020527	39503092	39475772	40567288	592.5	45067	46825	48969	49573	52128	659460	40	6.6999998	6.3000002	5.8000002	5.6999998	4.3000002	1	81550
01073	Jefferson County	AL	2019	9	354030	294588	1577	4702	81	12669	19131	18528	12	103	26	758	39223992	39020527	39503092	39475772	40567288	592.5	45067	46825	48969	49573	52128	659460	40	6.6999998	6.3000002	5.8000002	5.6999998	4.3000002	1	81550
01073	Jefferson County	AL	2017	2	339904	282134	1326	4657	60	12229	18329	17723	9	105	26	722	39223992	39020527	39503092	39475772	40567288	592.5	45067	46825	48969	49573	52128	659460	40	6.6999998	6.3000002	5.8000002	5.6999998	4.3000002	1	81550
01073	Jefferson County	AL	2015	5	338718	282027	1057	4793	88	11659	17630	17046	7	101	31	665	39223992	39020527	39503092	39475772	40567288	592.5	45067	46825	48969	49573	52128	659460	40	6.6999998	6.3000002	5.8000002	5.6999998	4.3000002	1	81550
01073	Jefferson County	AL	2018	8	350207	292295	1472	4773	86	13436	18941	18342	15	104	25	749	39223992	39020527	39503092	39475772	40567288	592.5	45067	46825	48969	49573	52128	659460	40	6.6999998	6.3000002	5.8000002	5.6999998	4.3000002	1	81550
01073	Jefferson County	AL	2015	11	341296	284240	1114	4799	81	11754	18061	17475	8	101	30	672	39223992	39020527	39503092	39475772	40567288	592.5	45067	46825	48969	49573	52128	659460	40	6.6999998	6.3000002	5.8000002	5.6999998	4.3000002	1	81550
01073	Jefferson County	AL	2019	1	349352	290635	1547	4752	76	12619	18966	18368	12	108	23	752	39223992	39020527	39503092	39475772	40567288	592.5	45067	46825	48969	49573	52128	659460	40	6.6999998	6.3000002	5.8000002	5.6999998	4.3000002	1	81550
01073	Jefferson County	AL	2017	11	349725	291334	1454	5019	74	12782	18869	18267	14	106	25	733	39223992	39020527	39503092	39475772	40567288	592.5	45067	46825	48969	49573	52128	659460	40	6.6999998	6.3000002	5.8000002	5.6999998	4.3000002	1	81550
01073	Jefferson County	AL	2019	3	351699	292653	1538	4653	71	12730	18966	18368	12	108	23	752	39223992	39020527	39503092	39475772	40567288	592.5	45067	46825	48969	49573	52128	659460	40	6.6999998	6.3000002	5.8000002	5.6999998	4.3000002	1	81550
01073	Jefferson County	AL	2013	9	337829	282130	952	4403	109	10999	17512	16928	6	99	34	624	39223992	39020527	39503092	39475772	40567288	592.5	45067	46825	48969	49573	52128	659460	40	6.6999998	6.3000002	5.8000002	5.6999998	4.3000002	1	81550
01073	Jefferson County	AL	2015	2	334373	277899	1056	4615	86	11171	17482	16900	7	100	30	662	39223992	39020527	39503092	39475772	40567288	592.5	45067	46825	48969	49573	52128	659460	40	6.6999998	6.3000002	5.8000002	5.6999998	4.3000002	1	81550
01073	Jefferson County	AL	2013	10	337699	281470	952	4359	103	10995	17746	17165	7	100	35	629	39223992	39020527	39503092	39475772	40567288	592.5	45067	46825	48969	49573	52128	659460	40	6.6999998	6.3000002	5.8000002	5.6999998	4.3000002	1	81550
01073	Jefferson County	AL	2018	4	348393	290293	1397	4869	79	13194	18789	18188	14	103	25	750	39223992	39020527	39503092	39475772	40567288	592.5	45067	46825	48969	49573	52128	659460	40	6.6999998	6.3000002	5.8000002	5.6999998	4.3000002	1	81550
01073	Jefferson County	AL	2015	7	338770	282936	1098	4767	85	11779	17751	17166	8	100	30	667	39223992	39020527	39503092	39475772	40567288	592.5	45067	46825	48969	49573	52128	659460	40	6.6999998	6.3000002	5.8000002	5.6999998	4.3000002	1	81550
01073	Jefferson County	AL	2016	2	336942	279781	1165	4563	78	11648	17967	17381	8	99	28	674	39223992	39020527	39503092	39475772	40567288	592.5	45067	46825	48969	49573	52128	659460	40	6.6999998	6.3000002	5.8000002	5.6999998	4.3000002	1	81550
01073	Jefferson County	AL	2014	7	338846	282971	1027	4596	95	11521	17665	17077	7	102	30	644	39223992	39020527	39503092	39475772	40567288	592.5	45067	46825	48969	49573	52128	659460	40	6.6999998	6.3000002	5.8000002	5.6999998	4.3000002	1	81550
01073	Jefferson County	AL	2016	9	341097	283310	1284	4518	64	12210	18240	17640	8	103	25	690	39223992	39020527	39503092	39475772	40567288	592.5	45067	46825	48969	49573	52128	659460	40	6.6999998	6.3000002	5.8000002	5.6999998	4.3000002	1	81550
01073	Jefferson County	AL	2017	6	345460	287234	1443	4716	66	13101	18483	17877	10	106	26	728	39223992	39020527	39503092	39475772	40567288	592.5	45067	46825	48969	49573	52128	659460	40	6.6999998	6.3000002	5.8000002	5.6999998	4.3000002	1	81550
01073	Jefferson County	AL	2019	8	355655	296929	1537	4730	78	12940	19131	18528	12	103	26	758	39223992	39020527	39503092	39475772	40567288	592.5	45067	46825	48969	49573	52128	659460	40	6.6999998	6.3000002	5.8000002	5.6999998	4.3000002	1	81550
01073	Jefferson County	AL	2017	9	344936	286956	1424	4781	67	12714	18626	18023	11	105	26	721	39223992	39020527	39503092	39475772	40567288	592.5	45067	46825	48969	49573	52128	659460	40	6.6999998	6.3000002	5.8000002	5.6999998	4.3000002	1	81550
01073	Jefferson County	AL	2015	8	339122	282935	1100	4734	77	11813	17751	17166	8	100	30	667	39223992	39020527	39503092	39475772	40567288	592.5	45067	46825	48969	49573	52128	659460	40	6.6999998	6.3000002	5.8000002	5.6999998	4.3000002	1	81550
01073	Jefferson County	AL	2016	6	341137	283563	1271	4552	68	12299	18087	17501	8	102	26	681	39223992	39020527	39503092	39475772	40567288	592.5	45067	46825	48969	49573	52128	659460	40	6.6999998	6.3000002	5.8000002	5.6999998	4.3000002	1	81550
01073	Jefferson County	AL	2019	10	355389	295822	1587	4756	83	12790	19330	18729	12	105	26	749	39223992	39020527	39503092	39475772	40567288	592.5	45067	46825	48969	49573	52128	659460	40	6.6999998	6.3000002	5.8000002	5.6999998	4.3000002	1	81550
01073	Jefferson County	AL	2015	9	338793	281916	1102	4735	71	11792	17751	17166	8	100	30	667	39223992	39020527	39503092	39475772	40567288	592.5	45067	46825	48969	49573	52128	659460	40	6.6999998	6.3000002	5.8000002	5.6999998	4.3000002	1	81550
01073	Jefferson County	AL	2014	11	342016	285404	950	4574	91	11601	17977	17391	7	102	32	662	39223992	39020527	39503092	39475772	40567288	592.5	45067	46825	48969	49573	52128	659460	40	6.6999998	6.3000002	5.8000002	5.6999998	4.3000002	1	81550
01073	Jefferson County	AL	2017	5	344330	286426	1406	4740	69	12929	18483	17877	10	106	26	728	39223992	39020527	39503092	39475772	40567288	592.5	45067	46825	48969	49573	52128	659460	40	6.6999998	6.3000002	5.8000002	5.6999998	4.3000002	1	81550
01073	Jefferson County	AL	2016	11	343798	285828	1286	4658	59	12165	18517	17910	9	105	27	710	39223992	39020527	39503092	39475772	40567288	592.5	45067	46825	48969	49573	52128	659460	40	6.6999998	6.3000002	5.8000002	5.6999998	4.3000002	1	81550
01073	Jefferson County	AL	2017	8	345334	287977	1434	4818	68	12969	18626	18023	11	105	26	721	39223992	39020527	39503092	39475772	40567288	592.5	45067	46825	48969	49573	52128	659460	40	6.6999998	6.3000002	5.8000002	5.6999998	4.3000002	1	81550
01073	Jefferson County	AL	2015	10	339988	283117	1106	4813	76	11707	18061	17475	8	101	30	672	39223992	39020527	39503092	39475772	40567288	592.5	45067	46825	48969	49573	52128	659460	40	6.6999998	6.3000002	5.8000002	5.6999998	4.3000002	1	81550
01073	Jefferson County	AL	2014	10	339760	283302	959	4567	96	11428	17977	17391	7	102	32	662	39223992	39020527	39503092	39475772	40567288	592.5	45067	46825	48969	49573	52128	659460	40	6.6999998	6.3000002	5.8000002	5.6999998	4.3000002	1	81550
01073	Jefferson County	AL	2014	8	339480	283618	998	4531	87	11580	17665	17077	7	102	30	644	39223992	39020527	39503092	39475772	40567288	592.5	45067	46825	48969	49573	52128	659460	40	6.6999998	6.3000002	5.8000002	5.6999998	4.3000002	1	81550
01073	Jefferson County	AL	2013	2	334582	278063	943	4390	121	10588	17346	16761	6	97	34	625	39223992	39020527	39503092	39475772	40567288	592.5	45067	46825	48969	49573	52128	659460	40	6.6999998	6.3000002	5.8000002	5.6999998	4.3000002	1	81550
01073	Jefferson County	AL	2013	4	337649	281200	942	4364	120	11322	17415	16829	5	98	34	618	39223992	39020527	39503092	39475772	40567288	592.5	45067	46825	48969	49573	52128	659460	40	6.6999998	6.3000002	5.8000002	5.6999998	4.3000002	1	81550
01073	Jefferson County	AL	2013	1	333087	276476	930	4381	116	10459	17346	16761	6	97	34	625	39223992	39020527	39503092	39475772	40567288	592.5	45067	46825	48969	49573	52128	659460	40	6.6999998	6.3000002	5.8000002	5.6999998	4.3000002	1	81550
01073	Jefferson County	AL	2014	4	339103	282465	969	4523	95	11567	17641	17054	7	102	30	642	39223992	39020527	39503092	39475772	40567288	592.5	45067	46825	48969	49573	52128	659460	40	6.6999998	6.3000002	5.8000002	5.6999998	4.3000002	1	81550
01073	Jefferson County	AL	2014	3	337096	280666	974	4575	95	11390	17541	16957	7	100	30	635	39223992	39020527	39503092	39475772	40567288	592.5	45067	46825	48969	49573	52128	659460	40	6.6999998	6.3000002	5.8000002	5.6999998	4.3000002	1	81550
01073	Jefferson County	AL	2013	7	338103	283100	956	4445	109	11150	17512	16928	6	99	34	624	39223992	39020527	39503092	39475772	40567288	592.5	45067	46825	48969	49573	52128	659460	40	6.6999998	6.3000002	5.8000002	5.6999998	4.3000002	1	81550
01073	Jefferson County	AL	2014	6	341032	284228	1010	4558	95	11693	17641	17054	7	102	30	642	39223992	39020527	39503092	39475772	40567288	592.5	45067	46825	48969	49573	52128	659460	40	6.6999998	6.3000002	5.8000002	5.6999998	4.3000002	1	81550
01073	Jefferson County	AL	2013	11	340476	284075	952	4319	98	11004	17746	17165	7	100	35	629	39223992	39020527	39503092	39475772	40567288	592.5	45067	46825	48969	49573	52128	659460	40	6.6999998	6.3000002	5.8000002	5.6999998	4.3000002	1	81550
01073	Jefferson County	AL	2014	9	339193	282634	1003	4513	93	11389	17665	17077	7	102	30	644	39223992	39020527	39503092	39475772	40567288	592.5	45067	46825	48969	49573	52128	659460	40	6.6999998	6.3000002	5.8000002	5.6999998	4.3000002	1	81550
01073	Jefferson County	AL	2019	4	353053	294022	1562	4660	82	12890	19145	18547	12	104	24	753	39223992	39020527	39503092	39475772	40567288	592.5	45067	46825	48969	49573	52128	659460	40	6.6999998	6.3000002	5.8000002	5.6999998	4.3000002	1	81550
01073	Jefferson County	AL	2013	3	336073	279509	941	4376	122	10830	17346	16761	6	97	34	625	39223992	39020527	39503092	39475772	40567288	592.5	45067	46825	48969	49573	52128	659460	40	6.6999998	6.3000002	5.8000002	5.6999998	4.3000002	1	81550
01117	Shelby County	AL	2013	10	78213	70081	17	1465	22	3141	5042	4899	5	23	3	163	8488592	8828571	9434367	9427502	9929586	248.5	46079	48108	50159	50650	51852	208721	41.299999	4.5999999	4.5	4.1999998	4.3000002	3.2	2	89433
01117	Shelby County	AL	2013	3	75782	67247	21	1319	21	3089	4862	4719	4	24	3	158	8488592	8828571	9434367	9427502	9929586	248.5	46079	48108	50159	50650	51852	208721	41.299999	4.5999999	4.5	4.1999998	4.3000002	3.2	2	89433
01117	Shelby County	AL	2018	4	84554	75923	15	.s	.s	3838	5814	5659	5	26	2	182	8488592	8828571	9434367	9427502	9929586	248.5	46079	48108	50159	50650	51852	208721	41.299999	4.5999999	4.5	4.1999998	4.3000002	3.2	2	89433
01117	Shelby County	AL	2018	11	85908	77251	18	1450	11	3814	5952	5797	6	26	3	183	8488592	8828571	9434367	9427502	9929586	248.5	46079	48108	50159	50650	51852	208721	41.299999	4.5999999	4.5	4.1999998	4.3000002	3.2	2	89433
01117	Shelby County	AL	2016	10	84264	75766	17	.s	.s	3891	5793	5637	5	24	2	188	8488592	8828571	9434367	9427502	9929586	248.5	46079	48108	50159	50650	51852	208721	41.299999	4.5999999	4.5	4.1999998	4.3000002	3.2	2	89433
01117	Shelby County	AL	2014	11	80135	71787	19	.s	.s	3280	5100	4949	5	24	2	160	8488592	8828571	9434367	9427502	9929586	248.5	46079	48108	50159	50650	51852	208721	41.299999	4.5999999	4.5	4.1999998	4.3000002	3.2	2	89433
01117	Shelby County	AL	2014	9	80034	71773	26	.s	.s	3268	5038	4885	5	22	2	158	8488592	8828571	9434367	9427502	9929586	248.5	46079	48108	50159	50650	51852	208721	41.299999	4.5999999	4.5	4.1999998	4.3000002	3.2	2	89433
01117	Shelby County	AL	2017	5	84380	75845	17	.s	.s	4065	5772	5616	5	24	2	183	8488592	8828571	9434367	9427502	9929586	248.5	46079	48108	50159	50650	51852	208721	41.299999	4.5999999	4.5	4.1999998	4.3000002	3.2	2	89433
01117	Shelby County	AL	2013	5	76734	68637	21	1346	21	3324	4898	4753	4	23	3	158	8488592	8828571	9434367	9427502	9929586	248.5	46079	48108	50159	50650	51852	208721	41.299999	4.5999999	4.5	4.1999998	4.3000002	3.2	2	89433
01117	Shelby County	AL	2014	1	76800	68645	20	.s	.s	3102	5004	4855	5	22	2	157	8488592	8828571	9434367	9427502	9929586	248.5	46079	48108	50159	50650	51852	208721	41.299999	4.5999999	4.5	4.1999998	4.3000002	3.2	2	89433
01117	Shelby County	AL	2017	4	84000	75468	16	.s	.s	4014	5772	5616	5	24	2	183	8488592	8828571	9434367	9427502	9929586	248.5	46079	48108	50159	50650	51852	208721	41.299999	4.5999999	4.5	4.1999998	4.3000002	3.2	2	89433
01117	Shelby County	AL	2016	7	83654	75668	17	.s	.s	3975	5684	5529	5	24	2	179	8488592	8828571	9434367	9427502	9929586	248.5	46079	48108	50159	50650	51852	208721	41.299999	4.5999999	4.5	4.1999998	4.3000002	3.2	2	89433
01117	Shelby County	AL	2018	10	85478	76864	17	1453	12	3866	5952	5797	6	26	3	183	8488592	8828571	9434367	9427502	9929586	248.5	46079	48108	50159	50650	51852	208721	41.299999	4.5999999	4.5	4.1999998	4.3000002	3.2	2	89433
01117	Shelby County	AL	2014	5	78233	69931	22	.s	.s	3198	5042	4890	4	24	2	158	8488592	8828571	9434367	9427502	9929586	248.5	46079	48108	50159	50650	51852	208721	41.299999	4.5999999	4.5	4.1999998	4.3000002	3.2	2	89433
01117	Shelby County	AL	2018	2	84522	75910	14	.s	.s	3789	5798	5645	5	25	2	182	8488592	8828571	9434367	9427502	9929586	248.5	46079	48108	50159	50650	51852	208721	41.299999	4.5999999	4.5	4.1999998	4.3000002	3.2	2	89433
01117	Shelby County	AL	2017	10	86168	77540	15	.s	.s	3903	5899	5744	6	25	2	182	8488592	8828571	9434367	9427502	9929586	248.5	46079	48108	50159	50650	51852	208721	41.299999	4.5999999	4.5	4.1999998	4.3000002	3.2	2	89433
01117	Shelby County	AL	2017	9	85829	77335	17	.s	.s	3906	5813	5656	5	24	2	185	8488592	8828571	9434367	9427502	9929586	248.5	46079	48108	50159	50650	51852	208721	41.299999	4.5999999	4.5	4.1999998	4.3000002	3.2	2	89433
01117	Shelby County	AL	2018	12	85075	76429	12	1451	12	3769	5952	5797	6	26	3	183	8488592	8828571	9434367	9427502	9929586	248.5	46079	48108	50159	50650	51852	208721	41.299999	4.5999999	4.5	4.1999998	4.3000002	3.2	2	89433
01117	Shelby County	AL	2017	7	85088	76914	16	.s	.s	4076	5813	5656	5	24	2	185	8488592	8828571	9434367	9427502	9929586	248.5	46079	48108	50159	50650	51852	208721	41.299999	4.5999999	4.5	4.1999998	4.3000002	3.2	2	89433
01117	Shelby County	AL	2019	9	84509	75737	16	1481	11	3763	5910	5756	6	28	4	185	8488592	8828571	9434367	9427502	9929586	248.5	46079	48108	50159	50650	51852	208721	41.299999	4.5999999	4.5	4.1999998	4.3000002	3.2	2	89433
01117	Shelby County	AL	2019	3	84500	75811	18	1458	13	3880	5862	5706	6	26	3	185	8488592	8828571	9434367	9427502	9929586	248.5	46079	48108	50159	50650	51852	208721	41.299999	4.5999999	4.5	4.1999998	4.3000002	3.2	2	89433
01117	Shelby County	AL	2014	7	78424	70807	26	.s	.s	3282	5038	4885	5	22	2	158	8488592	8828571	9434367	9427502	9929586	248.5	46079	48108	50159	50650	51852	208721	41.299999	4.5999999	4.5	4.1999998	4.3000002	3.2	2	89433
01117	Shelby County	AL	2013	1	74794	66291	22	1331	16	3046	4862	4719	4	24	3	158	8488592	8828571	9434367	9427502	9929586	248.5	46079	48108	50159	50650	51852	208721	41.299999	4.5999999	4.5	4.1999998	4.3000002	3.2	2	89433
01117	Shelby County	AL	2013	6	77294	69191	21	1345	21	3338	4898	4753	4	23	3	158	8488592	8828571	9434367	9427502	9929586	248.5	46079	48108	50159	50650	51852	208721	41.299999	4.5999999	4.5	4.1999998	4.3000002	3.2	2	89433
01117	Shelby County	AL	2015	8	83600	75475	19	.s	.s	3582	5486	5336	5	22	2	173	8488592	8828571	9434367	9427502	9929586	248.5	46079	48108	50159	50650	51852	208721	41.299999	4.5999999	4.5	4.1999998	4.3000002	3.2	2	89433
01117	Shelby County	AL	2019	11	85602	76756	11	1546	12	3748	5944	5790	6	29	4	179	8488592	8828571	9434367	9427502	9929586	248.5	46079	48108	50159	50650	51852	208721	41.299999	4.5999999	4.5	4.1999998	4.3000002	3.2	2	89433
01117	Shelby County	AL	2014	10	79490	71212	22	.s	.s	3223	5100	4949	5	24	2	160	8488592	8828571	9434367	9427502	9929586	248.5	46079	48108	50159	50650	51852	208721	41.299999	4.5999999	4.5	4.1999998	4.3000002	3.2	2	89433
01117	Shelby County	AL	2015	9	83692	75625	20	.s	.s	3533	5486	5336	5	22	2	173	8488592	8828571	9434367	9427502	9929586	248.5	46079	48108	50159	50650	51852	208721	41.299999	4.5999999	4.5	4.1999998	4.3000002	3.2	2	89433
01117	Shelby County	AL	2013	9	77691	69744	21	1370	23	3161	4951	4808	5	23	3	161	8488592	8828571	9434367	9427502	9929586	248.5	46079	48108	50159	50650	51852	208721	41.299999	4.5999999	4.5	4.1999998	4.3000002	3.2	2	89433
01117	Shelby County	AL	2015	5	83925	75486	21	.s	.s	3572	5413	5264	5	24	2	171	8488592	8828571	9434367	9427502	9929586	248.5	46079	48108	50159	50650	51852	208721	41.299999	4.5999999	4.5	4.1999998	4.3000002	3.2	2	89433
01117	Shelby County	AL	2016	2	83577	75164	16	.s	.s	3646	5557	5403	5	23	2	177	8488592	8828571	9434367	9427502	9929586	248.5	46079	48108	50159	50650	51852	208721	41.299999	4.5999999	4.5	4.1999998	4.3000002	3.2	2	89433
01117	Shelby County	AL	2018	8	85625	77285	14	1467	12	4000	5863	5708	6	26	3	185	8488592	8828571	9434367	9427502	9929586	248.5	46079	48108	50159	50650	51852	208721	41.299999	4.5999999	4.5	4.1999998	4.3000002	3.2	2	89433
01117	Shelby County	AL	2015	2	81754	73347	17	.s	.s	3350	5349	5200	5	24	2	168	8488592	8828571	9434367	9427502	9929586	248.5	46079	48108	50159	50650	51852	208721	41.299999	4.5999999	4.5	4.1999998	4.3000002	3.2	2	89433
01117	Shelby County	AL	2019	6	85469	76701	17	1471	11	3983	5903	5749	6	27	4	188	8488592	8828571	9434367	9427502	9929586	248.5	46079	48108	50159	50650	51852	208721	41.299999	4.5999999	4.5	4.1999998	4.3000002	3.2	2	89433
01117	Shelby County	AL	2019	1	83954	75336	27	1454	11	3737	5862	5706	6	26	3	185	8488592	8828571	9434367	9427502	9929586	248.5	46079	48108	50159	50650	51852	208721	41.299999	4.5999999	4.5	4.1999998	4.3000002	3.2	2	89433
01117	Shelby County	AL	2019	10	84884	76047	15	1531	13	3690	5944	5790	6	29	4	179	8488592	8828571	9434367	9427502	9929586	248.5	46079	48108	50159	50650	51852	208721	41.299999	4.5999999	4.5	4.1999998	4.3000002	3.2	2	89433
01117	Shelby County	AL	2014	8	78946	71224	25	.s	.s	3302	5038	4885	5	22	2	158	8488592	8828571	9434367	9427502	9929586	248.5	46079	48108	50159	50650	51852	208721	41.299999	4.5999999	4.5	4.1999998	4.3000002	3.2	2	89433
01117	Shelby County	AL	2015	3	82167	73740	17	.s	.s	3343	5349	5200	5	24	2	168	8488592	8828571	9434367	9427502	9929586	248.5	46079	48108	50159	50650	51852	208721	41.299999	4.5999999	4.5	4.1999998	4.3000002	3.2	2	89433
01117	Shelby County	AL	2016	3	83691	75247	15	.s	.s	3617	5557	5403	5	23	2	177	8488592	8828571	9434367	9427502	9929586	248.5	46079	48108	50159	50650	51852	208721	41.299999	4.5999999	4.5	4.1999998	4.3000002	3.2	2	89433
01117	Shelby County	AL	2019	2	84286	75635	27	1477	12	3800	5862	5706	6	26	3	185	8488592	8828571	9434367	9427502	9929586	248.5	46079	48108	50159	50650	51852	208721	41.299999	4.5999999	4.5	4.1999998	4.3000002	3.2	2	89433
01117	Shelby County	AL	2013	11	78670	70437	17	1481	22	3155	5042	4899	5	23	3	163	8488592	8828571	9434367	9427502	9929586	248.5	46079	48108	50159	50650	51852	208721	41.299999	4.5999999	4.5	4.1999998	4.3000002	3.2	2	89433
01117	Shelby County	AL	2018	1	83938	75425	16	.s	.s	3728	5798	5645	5	25	2	182	8488592	8828571	9434367	9427502	9929586	248.5	46079	48108	50159	50650	51852	208721	41.299999	4.5999999	4.5	4.1999998	4.3000002	3.2	2	89433
01117	Shelby County	AL	2013	12	78197	69953	20	1485	20	3238	5042	4899	5	23	3	163	8488592	8828571	9434367	9427502	9929586	248.5	46079	48108	50159	50650	51852	208721	41.299999	4.5999999	4.5	4.1999998	4.3000002	3.2	2	89433
01117	Shelby County	AL	2015	11	84994	76586	15	.s	.s	3540	5623	5471	5	22	2	177	8488592	8828571	9434367	9427502	9929586	248.5	46079	48108	50159	50650	51852	208721	41.299999	4.5999999	4.5	4.1999998	4.3000002	3.2	2	89433
01117	Shelby County	AL	2017	6	85321	76671	17	.s	.s	4017	5772	5616	5	24	2	183	8488592	8828571	9434367	9427502	9929586	248.5	46079	48108	50159	50650	51852	208721	41.299999	4.5999999	4.5	4.1999998	4.3000002	3.2	2	89433
01117	Shelby County	AL	2017	8	85394	77211	15	.s	.s	4039	5813	5656	5	24	2	185	8488592	8828571	9434367	9427502	9929586	248.5	46079	48108	50159	50650	51852	208721	41.299999	4.5999999	4.5	4.1999998	4.3000002	3.2	2	89433
01117	Shelby County	AL	2016	4	84284	75831	17	.s	.s	3820	5634	5479	5	24	2	181	8488592	8828571	9434367	9427502	9929586	248.5	46079	48108	50159	50650	51852	208721	41.299999	4.5999999	4.5	4.1999998	4.3000002	3.2	2	89433
01117	Shelby County	AL	2019	4	84843	76122	25	1450	14	3895	5903	5749	6	27	4	188	8488592	8828571	9434367	9427502	9929586	248.5	46079	48108	50159	50650	51852	208721	41.299999	4.5999999	4.5	4.1999998	4.3000002	3.2	2	89433
01117	Shelby County	AL	2014	12	80666	72297	20	.s	.s	3317	5100	4949	5	24	2	160	8488592	8828571	9434367	9427502	9929586	248.5	46079	48108	50159	50650	51852	208721	41.299999	4.5999999	4.5	4.1999998	4.3000002	3.2	2	89433
01117	Shelby County	AL	2013	7	76349	68760	23	1343	22	3265	4951	4808	5	23	3	161	8488592	8828571	9434367	9427502	9929586	248.5	46079	48108	50159	50650	51852	208721	41.299999	4.5999999	4.5	4.1999998	4.3000002	3.2	2	89433
01117	Shelby County	AL	2018	3	84702	76090	14	.s	.s	3832	5798	5645	5	25	2	182	8488592	8828571	9434367	9427502	9929586	248.5	46079	48108	50159	50650	51852	208721	41.299999	4.5999999	4.5	4.1999998	4.3000002	3.2	2	89433
01117	Shelby County	AL	2016	5	84379	75926	19	.s	.s	3871	5634	5479	5	24	2	181	8488592	8828571	9434367	9427502	9929586	248.5	46079	48108	50159	50650	51852	208721	41.299999	4.5999999	4.5	4.1999998	4.3000002	3.2	2	89433
01117	Shelby County	AL	2019	7	85038	76545	24	1470	12	3906	5910	5756	6	28	4	185	8488592	8828571	9434367	9427502	9929586	248.5	46079	48108	50159	50650	51852	208721	41.299999	4.5999999	4.5	4.1999998	4.3000002	3.2	2	89433
01117	Shelby County	AL	2014	2	76872	68670	19	.s	.s	3095	5004	4855	5	22	2	157	8488592	8828571	9434367	9427502	9929586	248.5	46079	48108	50159	50650	51852	208721	41.299999	4.5999999	4.5	4.1999998	4.3000002	3.2	2	89433
01117	Shelby County	AL	2015	1	81019	72619	18	.s	.s	3317	5349	5200	5	24	2	168	8488592	8828571	9434367	9427502	9929586	248.5	46079	48108	50159	50650	51852	208721	41.299999	4.5999999	4.5	4.1999998	4.3000002	3.2	2	89433
01117	Shelby County	AL	2016	1	82826	74452	15	.s	.s	3632	5557	5403	5	23	2	177	8488592	8828571	9434367	9427502	9929586	248.5	46079	48108	50159	50650	51852	208721	41.299999	4.5999999	4.5	4.1999998	4.3000002	3.2	2	89433
01117	Shelby County	AL	2016	12	84341	75828	19	.s	.s	3869	5793	5637	5	24	2	188	8488592	8828571	9434367	9427502	9929586	248.5	46079	48108	50159	50650	51852	208721	41.299999	4.5999999	4.5	4.1999998	4.3000002	3.2	2	89433
01117	Shelby County	AL	2013	8	76502	68920	22	1356	22	3232	4951	4808	5	23	3	161	8488592	8828571	9434367	9427502	9929586	248.5	46079	48108	50159	50650	51852	208721	41.299999	4.5999999	4.5	4.1999998	4.3000002	3.2	2	89433
01117	Shelby County	AL	2015	4	83209	74731	21	.s	.s	3513	5413	5264	5	24	2	171	8488592	8828571	9434367	9427502	9929586	248.5	46079	48108	50159	50650	51852	208721	41.299999	4.5999999	4.5	4.1999998	4.3000002	3.2	2	89433
01117	Shelby County	AL	2016	6	84460	75954	19	.s	.s	3894	5634	5479	5	24	2	181	8488592	8828571	9434367	9427502	9929586	248.5	46079	48108	50159	50650	51852	208721	41.299999	4.5999999	4.5	4.1999998	4.3000002	3.2	2	89433
01117	Shelby County	AL	2015	6	83927	75413	20	.s	.s	3597	5413	5264	5	24	2	171	8488592	8828571	9434367	9427502	9929586	248.5	46079	48108	50159	50650	51852	208721	41.299999	4.5999999	4.5	4.1999998	4.3000002	3.2	2	89433
01117	Shelby County	AL	2018	7	84865	76680	13	1386	13	3971	5863	5708	6	26	3	185	8488592	8828571	9434367	9427502	9929586	248.5	46079	48108	50159	50650	51852	208721	41.299999	4.5999999	4.5	4.1999998	4.3000002	3.2	2	89433
01117	Shelby County	AL	2013	4	76404	67954	21	1316	22	3247	4898	4753	4	23	3	158	8488592	8828571	9434367	9427502	9929586	248.5	46079	48108	50159	50650	51852	208721	41.299999	4.5999999	4.5	4.1999998	4.3000002	3.2	2	89433
01117	Shelby County	AL	2013	2	75284	66811	22	1338	22	3026	4862	4719	4	24	3	158	8488592	8828571	9434367	9427502	9929586	248.5	46079	48108	50159	50650	51852	208721	41.299999	4.5999999	4.5	4.1999998	4.3000002	3.2	2	89433
01117	Shelby County	AL	2018	6	85594	76874	14	.s	.s	3884	5814	5659	5	26	2	182	8488592	8828571	9434367	9427502	9929586	248.5	46079	48108	50159	50650	51852	208721	41.299999	4.5999999	4.5	4.1999998	4.3000002	3.2	2	89433
01117	Shelby County	AL	2018	5	85139	76457	13	.s	.s	3882	5814	5659	5	26	2	182	8488592	8828571	9434367	9427502	9929586	248.5	46079	48108	50159	50650	51852	208721	41.299999	4.5999999	4.5	4.1999998	4.3000002	3.2	2	89433
01117	Shelby County	AL	2019	12	85681	76844	12	1551	9	3856	5944	5790	6	29	4	179	8488592	8828571	9434367	9427502	9929586	248.5	46079	48108	50159	50650	51852	208721	41.299999	4.5999999	4.5	4.1999998	4.3000002	3.2	2	89433
01117	Shelby County	AL	2015	12	84744	76298	16	.s	.s	3676	5623	5471	5	22	2	177	8488592	8828571	9434367	9427502	9929586	248.5	46079	48108	50159	50650	51852	208721	41.299999	4.5999999	4.5	4.1999998	4.3000002	3.2	2	89433
01117	Shelby County	AL	2016	8	83796	75683	17	.s	.s	3938	5684	5529	5	24	2	179	8488592	8828571	9434367	9427502	9929586	248.5	46079	48108	50159	50650	51852	208721	41.299999	4.5999999	4.5	4.1999998	4.3000002	3.2	2	89433
01117	Shelby County	AL	2017	3	83914	75346	14	.s	.s	4027	5721	5565	5	25	2	192	8488592	8828571	9434367	9427502	9929586	248.5	46079	48108	50159	50650	51852	208721	41.299999	4.5999999	4.5	4.1999998	4.3000002	3.2	2	89433
01117	Shelby County	AL	2014	6	79050	70710	22	.s	.s	3321	5042	4890	4	24	2	158	8488592	8828571	9434367	9427502	9929586	248.5	46079	48108	50159	50650	51852	208721	41.299999	4.5999999	4.5	4.1999998	4.3000002	3.2	2	89433
01117	Shelby County	AL	2016	11	84549	76018	18	.s	.s	3913	5793	5637	5	24	2	188	8488592	8828571	9434367	9427502	9929586	248.5	46079	48108	50159	50650	51852	208721	41.299999	4.5999999	4.5	4.1999998	4.3000002	3.2	2	89433
01117	Shelby County	AL	2019	8	84831	76250	23	1419	14	3838	5910	5756	6	28	4	185	8488592	8828571	9434367	9427502	9929586	248.5	46079	48108	50159	50650	51852	208721	41.299999	4.5999999	4.5	4.1999998	4.3000002	3.2	2	89433
01117	Shelby County	AL	2019	5	85263	76535	26	1441	15	3990	5903	5749	6	27	4	188	8488592	8828571	9434367	9427502	9929586	248.5	46079	48108	50159	50650	51852	208721	41.299999	4.5999999	4.5	4.1999998	4.3000002	3.2	2	89433
01117	Shelby County	AL	2017	1	82957	74498	14	.s	.s	3874	5721	5565	5	25	2	192	8488592	8828571	9434367	9427502	9929586	248.5	46079	48108	50159	50650	51852	208721	41.299999	4.5999999	4.5	4.1999998	4.3000002	3.2	2	89433
01117	Shelby County	AL	2017	12	85327	76683	17	.s	.s	3812	5899	5744	6	25	2	182	8488592	8828571	9434367	9427502	9929586	248.5	46079	48108	50159	50650	51852	208721	41.299999	4.5999999	4.5	4.1999998	4.3000002	3.2	2	89433
01117	Shelby County	AL	2016	9	84352	75887	17	.s	.s	3897	5684	5529	5	24	2	179	8488592	8828571	9434367	9427502	9929586	248.5	46079	48108	50159	50650	51852	208721	41.299999	4.5999999	4.5	4.1999998	4.3000002	3.2	2	89433
01117	Shelby County	AL	2015	7	83727	75647	19	.s	.s	3590	5486	5336	5	22	2	173	8488592	8828571	9434367	9427502	9929586	248.5	46079	48108	50159	50650	51852	208721	41.299999	4.5999999	4.5	4.1999998	4.3000002	3.2	2	89433
01117	Shelby County	AL	2018	9	85081	76504	18	1474	11	3920	5863	5708	6	26	3	185	8488592	8828571	9434367	9427502	9929586	248.5	46079	48108	50159	50650	51852	208721	41.299999	4.5999999	4.5	4.1999998	4.3000002	3.2	2	89433
01117	Shelby County	AL	2014	3	77554	69315	19	.s	.s	3150	5004	4855	5	22	2	157	8488592	8828571	9434367	9427502	9929586	248.5	46079	48108	50159	50650	51852	208721	41.299999	4.5999999	4.5	4.1999998	4.3000002	3.2	2	89433
01117	Shelby County	AL	2017	11	85872	77206	16	.s	.s	3816	5899	5744	6	25	2	182	8488592	8828571	9434367	9427502	9929586	248.5	46079	48108	50159	50650	51852	208721	41.299999	4.5999999	4.5	4.1999998	4.3000002	3.2	2	89433
01117	Shelby County	AL	2014	4	77942	69726	20	.s	.s	3138	5042	4890	4	24	2	158	8488592	8828571	9434367	9427502	9929586	248.5	46079	48108	50159	50650	51852	208721	41.299999	4.5999999	4.5	4.1999998	4.3000002	3.2	2	89433
01117	Shelby County	AL	2015	10	84283	75963	16	.s	.s	3525	5623	5471	5	22	2	177	8488592	8828571	9434367	9427502	9929586	248.5	46079	48108	50159	50650	51852	208721	41.299999	4.5999999	4.5	4.1999998	4.3000002	3.2	2	89433
01117	Shelby County	AL	2017	2	83477	74978	14	.s	.s	3928	5721	5565	5	25	2	192	8488592	8828571	9434367	9427502	9929586	248.5	46079	48108	50159	50650	51852	208721	41.299999	4.5999999	4.5	4.1999998	4.3000002	3.2	2	89433
04013	Maricopa County	AZ	2017	1	1893254	1686403	.s	35380	910	60419	94404	93675	35	448	186	2477	187689460	191251116	197556651	204282531	211308745	414.89999	39376	41197	42818	43825	45667	4155501	40.400002	6.5999999	5.8000002	5.0999999	4.5999999	4.1999998	1	91045
04013	Maricopa County	AZ	2015	4	1814282	1602835	.s	33187	1060	57220	93063	92347	25	466	202	2313	187689460	191251116	197556651	204282531	211308745	414.89999	39376	41197	42818	43825	45667	4155501	40.400002	6.5999999	5.8000002	5.0999999	4.5999999	4.1999998	1	91045
04013	Maricopa County	AZ	2018	1	1958619	1751141	.s	35569	888	62915	96016	95284	37	437	206	2680	187689460	191251116	197556651	204282531	211308745	414.89999	39376	41197	42818	43825	45667	4155501	40.400002	6.5999999	5.8000002	5.0999999	4.5999999	4.1999998	1	91045
04013	Maricopa County	AZ	2019	1	2029784	1816092	.s	35826	917	64626	102012	101272	45	449	216	2861	187689460	191251116	197556651	204282531	211308745	414.89999	39376	41197	42818	43825	45667	4155501	40.400002	6.5999999	5.8000002	5.0999999	4.5999999	4.1999998	1	91045
04013	Maricopa County	AZ	2015	11	1880796	1665488	.s	34979	1069	59233	94941	94219	28	459	203	2351	187689460	191251116	197556651	204282531	211308745	414.89999	39376	41197	42818	43825	45667	4155501	40.400002	6.5999999	5.8000002	5.0999999	4.5999999	4.1999998	1	91045
04013	Maricopa County	AZ	2019	3	2048232	1832322	.s	35802	962	66290	102012	101272	45	449	216	2861	187689460	191251116	197556651	204282531	211308745	414.89999	39376	41197	42818	43825	45667	4155501	40.400002	6.5999999	5.8000002	5.0999999	4.5999999	4.1999998	1	91045
04013	Maricopa County	AZ	2013	5	1714733	1507454	.s	31467	1050	53309	91285	90591	18	458	220	2304	187689460	191251116	197556651	204282531	211308745	414.89999	39376	41197	42818	43825	45667	4155501	40.400002	6.5999999	5.8000002	5.0999999	4.5999999	4.1999998	1	91045
04013	Maricopa County	AZ	2015	1	1783681	1577602	.s	32895	1061	54643	91674	90956	25	450	202	2291	187689460	191251116	197556651	204282531	211308745	414.89999	39376	41197	42818	43825	45667	4155501	40.400002	6.5999999	5.8000002	5.0999999	4.5999999	4.1999998	1	91045
04013	Maricopa County	AZ	2014	12	1823103	1610630	.s	33031	1131	55283	94881	94165	27	456	215	2358	187689460	191251116	197556651	204282531	211308745	414.89999	39376	41197	42818	43825	45667	4155501	40.400002	6.5999999	5.8000002	5.0999999	4.5999999	4.1999998	1	91045
04013	Maricopa County	AZ	2014	3	1751077	1541110	.s	31813	1112	54597	92517	91811	23	469	214	2286	187689460	191251116	197556651	204282531	211308745	414.89999	39376	41197	42818	43825	45667	4155501	40.400002	6.5999999	5.8000002	5.0999999	4.5999999	4.1999998	1	91045
04013	Maricopa County	AZ	2017	3	1917845	1704913	.s	35744	936	62537	94404	93675	35	448	186	2477	187689460	191251116	197556651	204282531	211308745	414.89999	39376	41197	42818	43825	45667	4155501	40.400002	6.5999999	5.8000002	5.0999999	4.5999999	4.1999998	1	91045
04013	Maricopa County	AZ	2019	7	1994257	1829017	.s	35574	985	66018	105259	104514	45	460	222	2916	187689460	191251116	197556651	204282531	211308745	414.89999	39376	41197	42818	43825	45667	4155501	40.400002	6.5999999	5.8000002	5.0999999	4.5999999	4.1999998	1	91045
04013	Maricopa County	AZ	2019	12	2137229	1917968	.s	35487	1030	67856	107887	107138	47	451	226	2988	187689460	191251116	197556651	204282531	211308745	414.89999	39376	41197	42818	43825	45667	4155501	40.400002	6.5999999	5.8000002	5.0999999	4.5999999	4.1999998	1	91045
04013	Maricopa County	AZ	2016	11	1923067	1708651	.s	35036	991	60448	95369	94636	33	450	189	2496	187689460	191251116	197556651	204282531	211308745	414.89999	39376	41197	42818	43825	45667	4155501	40.400002	6.5999999	5.8000002	5.0999999	4.5999999	4.1999998	1	91045
04013	Maricopa County	AZ	2016	1	1842968	1638371	.s	33755	1019	58386	92654	91934	28	432	192	2353	187689460	191251116	197556651	204282531	211308745	414.89999	39376	41197	42818	43825	45667	4155501	40.400002	6.5999999	5.8000002	5.0999999	4.5999999	4.1999998	1	91045
04013	Maricopa County	AZ	2018	3	1985685	1773339	.s	35811	917	64817	96016	95284	37	437	206	2680	187689460	191251116	197556651	204282531	211308745	414.89999	39376	41197	42818	43825	45667	4155501	40.400002	6.5999999	5.8000002	5.0999999	4.5999999	4.1999998	1	91045
04013	Maricopa County	AZ	2014	11	1810497	1597952	.s	32690	1117	54546	94881	94165	27	456	215	2358	187689460	191251116	197556651	204282531	211308745	414.89999	39376	41197	42818	43825	45667	4155501	40.400002	6.5999999	5.8000002	5.0999999	4.5999999	4.1999998	1	91045
04013	Maricopa County	AZ	2016	10	1904107	1690783	.s	34765	995	59838	95369	94636	33	450	189	2496	187689460	191251116	197556651	204282531	211308745	414.89999	39376	41197	42818	43825	45667	4155501	40.400002	6.5999999	5.8000002	5.0999999	4.5999999	4.1999998	1	91045
04013	Maricopa County	AZ	2014	5	1750108	1545157	.s	31884	1110	55417	92840	92122	24	457	212	2298	187689460	191251116	197556651	204282531	211308745	414.89999	39376	41197	42818	43825	45667	4155501	40.400002	6.5999999	5.8000002	5.0999999	4.5999999	4.1999998	1	91045
04013	Maricopa County	AZ	2013	7	1647285	1498355	.s	31340	1072	51856	91467	90775	19	464	218	2290	187689460	191251116	197556651	204282531	211308745	414.89999	39376	41197	42818	43825	45667	4155501	40.400002	6.5999999	5.8000002	5.0999999	4.5999999	4.1999998	1	91045
04013	Maricopa County	AZ	2013	9	1721630	1513082	.s	31588	1102	52622	91467	90775	19	464	218	2290	187689460	191251116	197556651	204282531	211308745	414.89999	39376	41197	42818	43825	45667	4155501	40.400002	6.5999999	5.8000002	5.0999999	4.5999999	4.1999998	1	91045
04013	Maricopa County	AZ	2017	5	1923147	1712820	.s	35883	922	63191	95638	94906	36	446	190	2532	187689460	191251116	197556651	204282531	211308745	414.89999	39376	41197	42818	43825	45667	4155501	40.400002	6.5999999	5.8000002	5.0999999	4.5999999	4.1999998	1	91045
04013	Maricopa County	AZ	2017	4	1927571	1714531	.s	36011	921	62746	95638	94906	36	446	190	2532	187689460	191251116	197556651	204282531	211308745	414.89999	39376	41197	42818	43825	45667	4155501	40.400002	6.5999999	5.8000002	5.0999999	4.5999999	4.1999998	1	91045
04013	Maricopa County	AZ	2016	7	1809040	1653357	.s	33627	1041	59700	94210	93482	32	449	191	2452	187689460	191251116	197556651	204282531	211308745	414.89999	39376	41197	42818	43825	45667	4155501	40.400002	6.5999999	5.8000002	5.0999999	4.5999999	4.1999998	1	91045
04013	Maricopa County	AZ	2016	8	1867466	1665900	.s	33814	1050	60403	94210	93482	32	449	191	2452	187689460	191251116	197556651	204282531	211308745	414.89999	39376	41197	42818	43825	45667	4155501	40.400002	6.5999999	5.8000002	5.0999999	4.5999999	4.1999998	1	91045
04013	Maricopa County	AZ	2013	12	1774241	1564370	.s	32219	1091	53581	92988	92280	19	482	212	2318	187689460	191251116	197556651	204282531	211308745	414.89999	39376	41197	42818	43825	45667	4155501	40.400002	6.5999999	5.8000002	5.0999999	4.5999999	4.1999998	1	91045
04013	Maricopa County	AZ	2018	11	2058634	1842035	.s	36577	884	64230	102310	101574	44	452	219	2831	187689460	191251116	197556651	204282531	211308745	414.89999	39376	41197	42818	43825	45667	4155501	40.400002	6.5999999	5.8000002	5.0999999	4.5999999	4.1999998	1	91045
04013	Maricopa County	AZ	2019	4	2053479	1837403	.s	36011	944	66695	103527	102786	44	454	219	2887	187689460	191251116	197556651	204282531	211308745	414.89999	39376	41197	42818	43825	45667	4155501	40.400002	6.5999999	5.8000002	5.0999999	4.5999999	4.1999998	1	91045
04013	Maricopa County	AZ	2013	6	1680045	1504082	.s	31074	1066	52612	91285	90591	18	458	220	2304	187689460	191251116	197556651	204282531	211308745	414.89999	39376	41197	42818	43825	45667	4155501	40.400002	6.5999999	5.8000002	5.0999999	4.5999999	4.1999998	1	91045
04013	Maricopa County	AZ	2018	12	2061680	1846056	.s	36472	920	64598	102310	101574	44	452	219	2831	187689460	191251116	197556651	204282531	211308745	414.89999	39376	41197	42818	43825	45667	4155501	40.400002	6.5999999	5.8000002	5.0999999	4.5999999	4.1999998	1	91045
04013	Maricopa County	AZ	2019	9	2073766	1856039	.s	35924	1067	66797	105259	104514	45	460	222	2916	187689460	191251116	197556651	204282531	211308745	414.89999	39376	41197	42818	43825	45667	4155501	40.400002	6.5999999	5.8000002	5.0999999	4.5999999	4.1999998	1	91045
04013	Maricopa County	AZ	2016	3	1866801	1655464	.s	33906	1060	60408	92654	91934	28	432	192	2353	187689460	191251116	197556651	204282531	211308745	414.89999	39376	41197	42818	43825	45667	4155501	40.400002	6.5999999	5.8000002	5.0999999	4.5999999	4.1999998	1	91045
04013	Maricopa County	AZ	2015	7	1753699	1599331	.s	34385	1096	55687	94048	93324	25	462	200	2303	187689460	191251116	197556651	204282531	211308745	414.89999	39376	41197	42818	43825	45667	4155501	40.400002	6.5999999	5.8000002	5.0999999	4.5999999	4.1999998	1	91045
04013	Maricopa County	AZ	2017	12	1992822	1779318	.s	35542	954	63443	98612	97880	38	448	204	2685	187689460	191251116	197556651	204282531	211308745	414.89999	39376	41197	42818	43825	45667	4155501	40.400002	6.5999999	5.8000002	5.0999999	4.5999999	4.1999998	1	91045
04013	Maricopa County	AZ	2015	5	1812398	1602727	.s	33078	1062	57607	93063	92347	25	466	202	2313	187689460	191251116	197556651	204282531	211308745	414.89999	39376	41197	42818	43825	45667	4155501	40.400002	6.5999999	5.8000002	5.0999999	4.5999999	4.1999998	1	91045
04013	Maricopa County	AZ	2017	2	1909372	1696333	.s	35572	927	61280	94404	93675	35	448	186	2477	187689460	191251116	197556651	204282531	211308745	414.89999	39376	41197	42818	43825	45667	4155501	40.400002	6.5999999	5.8000002	5.0999999	4.5999999	4.1999998	1	91045
04013	Maricopa County	AZ	2017	9	1939490	1725994	.s	35473	977	62123	96677	95947	37	440	200	2613	187689460	191251116	197556651	204282531	211308745	414.89999	39376	41197	42818	43825	45667	4155501	40.400002	6.5999999	5.8000002	5.0999999	4.5999999	4.1999998	1	91045
04013	Maricopa County	AZ	2014	2	1744031	1533470	.s	31905	1098	53874	92517	91811	23	469	214	2286	187689460	191251116	197556651	204282531	211308745	414.89999	39376	41197	42818	43825	45667	4155501	40.400002	6.5999999	5.8000002	5.0999999	4.5999999	4.1999998	1	91045
04013	Maricopa County	AZ	2018	8	1990856	1783402	.s	35756	911	63853	99216	98478	41	448	217	2778	187689460	191251116	197556651	204282531	211308745	414.89999	39376	41197	42818	43825	45667	4155501	40.400002	6.5999999	5.8000002	5.0999999	4.5999999	4.1999998	1	91045
04013	Maricopa County	AZ	2017	10	1963983	1748967	.s	35434	947	62307	98612	97880	38	448	204	2685	187689460	191251116	197556651	204282531	211308745	414.89999	39376	41197	42818	43825	45667	4155501	40.400002	6.5999999	5.8000002	5.0999999	4.5999999	4.1999998	1	91045
04013	Maricopa County	AZ	2015	3	1805024	1593108	.s	32850	1075	56355	91674	90956	25	450	202	2291	187689460	191251116	197556651	204282531	211308745	414.89999	39376	41197	42818	43825	45667	4155501	40.400002	6.5999999	5.8000002	5.0999999	4.5999999	4.1999998	1	91045
04013	Maricopa County	AZ	2014	1	1732448	1524978	.s	32133	1086	52789	92517	91811	23	469	214	2286	187689460	191251116	197556651	204282531	211308745	414.89999	39376	41197	42818	43825	45667	4155501	40.400002	6.5999999	5.8000002	5.0999999	4.5999999	4.1999998	1	91045
04013	Maricopa County	AZ	2018	5	1984151	1772552	.s	35792	911	64900	97664	96933	41	441	214	2747	187689460	191251116	197556651	204282531	211308745	414.89999	39376	41197	42818	43825	45667	4155501	40.400002	6.5999999	5.8000002	5.0999999	4.5999999	4.1999998	1	91045
04013	Maricopa County	AZ	2013	4	1714839	1505567	.s	31369	1048	53241	91285	90591	18	458	220	2304	187689460	191251116	197556651	204282531	211308745	414.89999	39376	41197	42818	43825	45667	4155501	40.400002	6.5999999	5.8000002	5.0999999	4.5999999	4.1999998	1	91045
04013	Maricopa County	AZ	2016	6	1830806	1648485	.s	34363	1054	60690	93427	92704	30	433	191	2425	187689460	191251116	197556651	204282531	211308745	414.89999	39376	41197	42818	43825	45667	4155501	40.400002	6.5999999	5.8000002	5.0999999	4.5999999	4.1999998	1	91045
04013	Maricopa County	AZ	2015	8	1811232	1611127	.s	34284	1086	56295	94048	93324	25	462	200	2303	187689460	191251116	197556651	204282531	211308745	414.89999	39376	41197	42818	43825	45667	4155501	40.400002	6.5999999	5.8000002	5.0999999	4.5999999	4.1999998	1	91045
04013	Maricopa County	AZ	2017	7	1859721	1702398	.s	35767	949	61117	96677	95947	37	440	200	2613	187689460	191251116	197556651	204282531	211308745	414.89999	39376	41197	42818	43825	45667	4155501	40.400002	6.5999999	5.8000002	5.0999999	4.5999999	4.1999998	1	91045
04013	Maricopa County	AZ	2019	6	2020048	1828244	.s	35569	998	65863	103527	102786	44	454	219	2887	187689460	191251116	197556651	204282531	211308745	414.89999	39376	41197	42818	43825	45667	4155501	40.400002	6.5999999	5.8000002	5.0999999	4.5999999	4.1999998	1	91045
04013	Maricopa County	AZ	2019	11	2130015	1910338	.s	35740	999	67204	107887	107138	47	451	226	2988	187689460	191251116	197556651	204282531	211308745	414.89999	39376	41197	42818	43825	45667	4155501	40.400002	6.5999999	5.8000002	5.0999999	4.5999999	4.1999998	1	91045
04013	Maricopa County	AZ	2019	2	2044012	1827793	.s	35954	917	65630	102012	101272	45	449	216	2861	187689460	191251116	197556651	204282531	211308745	414.89999	39376	41197	42818	43825	45667	4155501	40.400002	6.5999999	5.8000002	5.0999999	4.5999999	4.1999998	1	91045
04013	Maricopa County	AZ	2014	4	1756366	1545887	.s	31975	1100	55104	92840	92122	24	457	212	2298	187689460	191251116	197556651	204282531	211308745	414.89999	39376	41197	42818	43825	45667	4155501	40.400002	6.5999999	5.8000002	5.0999999	4.5999999	4.1999998	1	91045
04013	Maricopa County	AZ	2016	5	1868139	1659876	.s	34167	1039	61479	93427	92704	30	433	191	2425	187689460	191251116	197556651	204282531	211308745	414.89999	39376	41197	42818	43825	45667	4155501	40.400002	6.5999999	5.8000002	5.0999999	4.5999999	4.1999998	1	91045
04013	Maricopa County	AZ	2018	2	1978893	1765997	.s	35673	909	63927	96016	95284	37	437	206	2680	187689460	191251116	197556651	204282531	211308745	414.89999	39376	41197	42818	43825	45667	4155501	40.400002	6.5999999	5.8000002	5.0999999	4.5999999	4.1999998	1	91045
04013	Maricopa County	AZ	2018	10	2030583	1813744	.s	36236	921	63774	102310	101574	44	452	219	2831	187689460	191251116	197556651	204282531	211308745	414.89999	39376	41197	42818	43825	45667	4155501	40.400002	6.5999999	5.8000002	5.0999999	4.5999999	4.1999998	1	91045
04013	Maricopa County	AZ	2018	9	2005065	1790564	.s	35827	947	62855	99216	98478	41	448	217	2778	187689460	191251116	197556651	204282531	211308745	414.89999	39376	41197	42818	43825	45667	4155501	40.400002	6.5999999	5.8000002	5.0999999	4.5999999	4.1999998	1	91045
04013	Maricopa County	AZ	2016	2	1860905	1649261	.s	33968	1046	59587	92654	91934	28	432	192	2353	187689460	191251116	197556651	204282531	211308745	414.89999	39376	41197	42818	43825	45667	4155501	40.400002	6.5999999	5.8000002	5.0999999	4.5999999	4.1999998	1	91045
04013	Maricopa County	AZ	2018	4	1986176	1774288	.s	35932	897	64960	97664	96933	41	441	214	2747	187689460	191251116	197556651	204282531	211308745	414.89999	39376	41197	42818	43825	45667	4155501	40.400002	6.5999999	5.8000002	5.0999999	4.5999999	4.1999998	1	91045
04013	Maricopa County	AZ	2013	3	1710345	1501197	.s	31183	1036	52039	90950	90257	19	458	226	2278	187689460	191251116	197556651	204282531	211308745	414.89999	39376	41197	42818	43825	45667	4155501	40.400002	6.5999999	5.8000002	5.0999999	4.5999999	4.1999998	1	91045
04013	Maricopa County	AZ	2014	10	1785306	1572463	.s	32253	1068	54120	94881	94165	27	456	215	2358	187689460	191251116	197556651	204282531	211308745	414.89999	39376	41197	42818	43825	45667	4155501	40.400002	6.5999999	5.8000002	5.0999999	4.5999999	4.1999998	1	91045
04013	Maricopa County	AZ	2013	8	1709351	1511092	.s	31549	1068	52434	91467	90775	19	464	218	2290	187689460	191251116	197556651	204282531	211308745	414.89999	39376	41197	42818	43825	45667	4155501	40.400002	6.5999999	5.8000002	5.0999999	4.5999999	4.1999998	1	91045
04013	Maricopa County	AZ	2013	10	1742325	1531570	.s	31400	1087	52819	92988	92280	19	482	212	2318	187689460	191251116	197556651	204282531	211308745	414.89999	39376	41197	42818	43825	45667	4155501	40.400002	6.5999999	5.8000002	5.0999999	4.5999999	4.1999998	1	91045
04013	Maricopa County	AZ	2018	6	1952571	1766446	.s	35541	909	64526	97664	96933	41	441	214	2747	187689460	191251116	197556651	204282531	211308745	414.89999	39376	41197	42818	43825	45667	4155501	40.400002	6.5999999	5.8000002	5.0999999	4.5999999	4.1999998	1	91045
04013	Maricopa County	AZ	2013	2	1700870	1491276	.s	31423	1035	51177	90950	90257	19	458	226	2278	187689460	191251116	197556651	204282531	211308745	414.89999	39376	41197	42818	43825	45667	4155501	40.400002	6.5999999	5.8000002	5.0999999	4.5999999	4.1999998	1	91045
04013	Maricopa County	AZ	2015	9	1825516	1615389	.s	34302	1117	56525	94048	93324	25	462	200	2303	187689460	191251116	197556651	204282531	211308745	414.89999	39376	41197	42818	43825	45667	4155501	40.400002	6.5999999	5.8000002	5.0999999	4.5999999	4.1999998	1	91045
04013	Maricopa County	AZ	2014	9	1757992	1548772	.s	31965	1095	53666	93552	92842	25	458	214	2325	187689460	191251116	197556651	204282531	211308745	414.89999	39376	41197	42818	43825	45667	4155501	40.400002	6.5999999	5.8000002	5.0999999	4.5999999	4.1999998	1	91045
04013	Maricopa County	AZ	2013	11	1767750	1557089	.s	31825	1104	53389	92988	92280	19	482	212	2318	187689460	191251116	197556651	204282531	211308745	414.89999	39376	41197	42818	43825	45667	4155501	40.400002	6.5999999	5.8000002	5.0999999	4.5999999	4.1999998	1	91045
04013	Maricopa County	AZ	2019	10	2101456	1882182	.s	35569	1003	66932	107887	107138	47	451	226	2988	187689460	191251116	197556651	204282531	211308745	414.89999	39376	41197	42818	43825	45667	4155501	40.400002	6.5999999	5.8000002	5.0999999	4.5999999	4.1999998	1	91045
04013	Maricopa County	AZ	2013	1	1684487	1478706	.s	31451	1048	50020	90950	90257	19	458	226	2278	187689460	191251116	197556651	204282531	211308745	414.89999	39376	41197	42818	43825	45667	4155501	40.400002	6.5999999	5.8000002	5.0999999	4.5999999	4.1999998	1	91045
04013	Maricopa County	AZ	2016	4	1874858	1663555	.s	34167	1026	60887	93427	92704	30	433	191	2425	187689460	191251116	197556651	204282531	211308745	414.89999	39376	41197	42818	43825	45667	4155501	40.400002	6.5999999	5.8000002	5.0999999	4.5999999	4.1999998	1	91045
04013	Maricopa County	AZ	2018	7	1928095	1765667	.s	35521	908	63367	99216	98478	41	448	217	2778	187689460	191251116	197556651	204282531	211308745	414.89999	39376	41197	42818	43825	45667	4155501	40.400002	6.5999999	5.8000002	5.0999999	4.5999999	4.1999998	1	91045
04013	Maricopa County	AZ	2014	6	1717894	1539440	.s	32088	1097	54640	92840	92122	24	457	212	2298	187689460	191251116	197556651	204282531	211308745	414.89999	39376	41197	42818	43825	45667	4155501	40.400002	6.5999999	5.8000002	5.0999999	4.5999999	4.1999998	1	91045
04013	Maricopa County	AZ	2019	8	2066181	1851523	.s	35692	1031	67165	105259	104514	45	460	222	2916	187689460	191251116	197556651	204282531	211308745	414.89999	39376	41197	42818	43825	45667	4155501	40.400002	6.5999999	5.8000002	5.0999999	4.5999999	4.1999998	1	91045
04013	Maricopa County	AZ	2017	8	1920230	1716953	.s	35596	969	62018	96677	95947	37	440	200	2613	187689460	191251116	197556651	204282531	211308745	414.89999	39376	41197	42818	43825	45667	4155501	40.400002	6.5999999	5.8000002	5.0999999	4.5999999	4.1999998	1	91045
04013	Maricopa County	AZ	2017	11	1987211	1772001	.s	35922	952	62849	98612	97880	38	448	204	2685	187689460	191251116	197556651	204282531	211308745	414.89999	39376	41197	42818	43825	45667	4155501	40.400002	6.5999999	5.8000002	5.0999999	4.5999999	4.1999998	1	91045
04013	Maricopa County	AZ	2016	9	1887707	1675134	.s	33494	1034	60318	94210	93482	32	449	191	2452	187689460	191251116	197556651	204282531	211308745	414.89999	39376	41197	42818	43825	45667	4155501	40.400002	6.5999999	5.8000002	5.0999999	4.5999999	4.1999998	1	91045
04013	Maricopa County	AZ	2017	6	1893820	1708636	.s	35690	939	62350	95638	94906	36	446	190	2532	187689460	191251116	197556651	204282531	211308745	414.89999	39376	41197	42818	43825	45667	4155501	40.400002	6.5999999	5.8000002	5.0999999	4.5999999	4.1999998	1	91045
04013	Maricopa County	AZ	2015	2	1799497	1587037	.s	32925	1065	55847	91674	90956	25	450	202	2291	187689460	191251116	197556651	204282531	211308745	414.89999	39376	41197	42818	43825	45667	4155501	40.400002	6.5999999	5.8000002	5.0999999	4.5999999	4.1999998	1	91045
04013	Maricopa County	AZ	2014	8	1746872	1547318	.s	32077	1067	53719	93552	92842	25	458	214	2325	187689460	191251116	197556651	204282531	211308745	414.89999	39376	41197	42818	43825	45667	4155501	40.400002	6.5999999	5.8000002	5.0999999	4.5999999	4.1999998	1	91045
04013	Maricopa County	AZ	2016	12	1927570	1714152	.s	35432	1018	60864	95369	94636	33	450	189	2496	187689460	191251116	197556651	204282531	211308745	414.89999	39376	41197	42818	43825	45667	4155501	40.400002	6.5999999	5.8000002	5.0999999	4.5999999	4.1999998	1	91045
04013	Maricopa County	AZ	2015	6	1777360	1598083	.s	33803	1081	57178	93063	92347	25	466	202	2313	187689460	191251116	197556651	204282531	211308745	414.89999	39376	41197	42818	43825	45667	4155501	40.400002	6.5999999	5.8000002	5.0999999	4.5999999	4.1999998	1	91045
04013	Maricopa County	AZ	2015	12	1884247	1671644	.s	34995	1077	59451	94941	94219	28	459	203	2351	187689460	191251116	197556651	204282531	211308745	414.89999	39376	41197	42818	43825	45667	4155501	40.400002	6.5999999	5.8000002	5.0999999	4.5999999	4.1999998	1	91045
04013	Maricopa County	AZ	2014	7	1686812	1532656	.s	31981	1087	53102	93552	92842	25	458	214	2325	187689460	191251116	197556651	204282531	211308745	414.89999	39376	41197	42818	43825	45667	4155501	40.400002	6.5999999	5.8000002	5.0999999	4.5999999	4.1999998	1	91045
04013	Maricopa County	AZ	2015	10	1857202	1643145	.s	34598	1090	58636	94941	94219	28	459	203	2351	187689460	191251116	197556651	204282531	211308745	414.89999	39376	41197	42818	43825	45667	4155501	40.400002	6.5999999	5.8000002	5.0999999	4.5999999	4.1999998	1	91045
04013	Maricopa County	AZ	2019	5	2050143	1834970	.s	35746	973	66673	103527	102786	44	454	219	2887	187689460	191251116	197556651	204282531	211308745	414.89999	39376	41197	42818	43825	45667	4155501	40.400002	6.5999999	5.8000002	5.0999999	4.5999999	4.1999998	1	91045
06017	El Dorado County	CA	2013	2	48192	38511	197	1522	65	1399	4579	4427	22	31	9	96	6143091	6417640	6601749	7043191	7419868	106	54438	57220	60087	62864	64519	185015	35.900002	8.5	7	5.6999998	5.0999999	4.4000001	2	88668
06017	El Dorado County	CA	2019	6	58516	47566	351	1708	59	1949	5574	5409	49	39	13	123	6143091	6417640	6601749	7043191	7419868	106	54438	57220	60087	62864	64519	185015	35.900002	8.5	7	5.6999998	5.0999999	4.4000001	2	88668
06017	El Dorado County	CA	2015	2	50415	40282	221	1647	49	1533	4880	4721	25	32	9	103	6143091	6417640	6601749	7043191	7419868	106	54438	57220	60087	62864	64519	185015	35.900002	8.5	7	5.6999998	5.0999999	4.4000001	2	88668
06017	El Dorado County	CA	2015	10	51946	41530	242	1636	38	1485	5121	4962	30	32	10	102	6143091	6417640	6601749	7043191	7419868	106	54438	57220	60087	62864	64519	185015	35.900002	8.5	7	5.6999998	5.0999999	4.4000001	2	88668
06017	El Dorado County	CA	2016	6	54460	43417	287	1783	36	1676	5162	4996	32	32	9	108	6143091	6417640	6601749	7043191	7419868	106	54438	57220	60087	62864	64519	185015	35.900002	8.5	7	5.6999998	5.0999999	4.4000001	2	88668
06017	El Dorado County	CA	2017	3	55148	44349	295	1660	75	1643	5232	5067	36	33	10	106	6143091	6417640	6601749	7043191	7419868	106	54438	57220	60087	62864	64519	185015	35.900002	8.5	7	5.6999998	5.0999999	4.4000001	2	88668
06017	El Dorado County	CA	2014	1	49487	39585	191	1524	79	1574	4776	4623	22	33	8	100	6143091	6417640	6601749	7043191	7419868	106	54438	57220	60087	62864	64519	185015	35.900002	8.5	7	5.6999998	5.0999999	4.4000001	2	88668
06017	El Dorado County	CA	2015	12	53161	42668	215	1655	40	1471	5121	4962	30	32	10	102	6143091	6417640	6601749	7043191	7419868	106	54438	57220	60087	62864	64519	185015	35.900002	8.5	7	5.6999998	5.0999999	4.4000001	2	88668
06017	El Dorado County	CA	2015	8	52563	43021	245	1693	52	1659	5014	4855	29	32	10	100	6143091	6417640	6601749	7043191	7419868	106	54438	57220	60087	62864	64519	185015	35.900002	8.5	7	5.6999998	5.0999999	4.4000001	2	88668
06017	El Dorado County	CA	2013	1	48340	38532	192	1534	66	1360	4579	4427	22	31	9	96	6143091	6417640	6601749	7043191	7419868	106	54438	57220	60087	62864	64519	185015	35.900002	8.5	7	5.6999998	5.0999999	4.4000001	2	88668
06017	El Dorado County	CA	2016	10	54776	43866	328	1751	40	1725	5279	5114	34	32	8	111	6143091	6417640	6601749	7043191	7419868	106	54438	57220	60087	62864	64519	185015	35.900002	8.5	7	5.6999998	5.0999999	4.4000001	2	88668
06017	El Dorado County	CA	2016	7	54235	45034	322	1800	36	1828	5251	5085	34	32	8	111	6143091	6417640	6601749	7043191	7419868	106	54438	57220	60087	62864	64519	185015	35.900002	8.5	7	5.6999998	5.0999999	4.4000001	2	88668
06017	El Dorado County	CA	2014	11	50169	39951	189	1612	71	1531	4942	4791	23	33	10	108	6143091	6417640	6601749	7043191	7419868	106	54438	57220	60087	62864	64519	185015	35.900002	8.5	7	5.6999998	5.0999999	4.4000001	2	88668
06017	El Dorado County	CA	2016	3	52341	41553	230	1650	38	1570	5084	4918	32	33	9	107	6143091	6417640	6601749	7043191	7419868	106	54438	57220	60087	62864	64519	185015	35.900002	8.5	7	5.6999998	5.0999999	4.4000001	2	88668
06017	El Dorado County	CA	2013	8	49085	40258	206	1596	97	1663	4727	4575	22	31	8	95	6143091	6417640	6601749	7043191	7419868	106	54438	57220	60087	62864	64519	185015	35.900002	8.5	7	5.6999998	5.0999999	4.4000001	2	88668
06017	El Dorado County	CA	2016	11	54741	43704	307	1723	40	1626	5279	5114	34	32	8	111	6143091	6417640	6601749	7043191	7419868	106	54438	57220	60087	62864	64519	185015	35.900002	8.5	7	5.6999998	5.0999999	4.4000001	2	88668
06017	El Dorado County	CA	2013	7	48004	39730	203	1615	88	1671	4727	4575	22	31	8	95	6143091	6417640	6601749	7043191	7419868	106	54438	57220	60087	62864	64519	185015	35.900002	8.5	7	5.6999998	5.0999999	4.4000001	2	88668
06017	El Dorado County	CA	2013	10	49147	39264	221	1505	81	1586	4815	4663	22	31	8	95	6143091	6417640	6601749	7043191	7419868	106	54438	57220	60087	62864	64519	185015	35.900002	8.5	7	5.6999998	5.0999999	4.4000001	2	88668
06017	El Dorado County	CA	2015	9	52398	42368	238	1650	55	1548	5014	4855	29	32	10	100	6143091	6417640	6601749	7043191	7419868	106	54438	57220	60087	62864	64519	185015	35.900002	8.5	7	5.6999998	5.0999999	4.4000001	2	88668
06017	El Dorado County	CA	2017	11	56934	45932	296	1621	46	1668	5529	5364	40	33	10	107	6143091	6417640	6601749	7043191	7419868	106	54438	57220	60087	62864	64519	185015	35.900002	8.5	7	5.6999998	5.0999999	4.4000001	2	88668
06017	El Dorado County	CA	2018	3	55980	45033	290	1647	52	1705	5440	5275	44	37	10	119	6143091	6417640	6601749	7043191	7419868	106	54438	57220	60087	62864	64519	185015	35.900002	8.5	7	5.6999998	5.0999999	4.4000001	2	88668
06017	El Dorado County	CA	2019	3	57058	46160	322	1634	64	1825	5519	5354	47	38	13	123	6143091	6417640	6601749	7043191	7419868	106	54438	57220	60087	62864	64519	185015	35.900002	8.5	7	5.6999998	5.0999999	4.4000001	2	88668
06017	El Dorado County	CA	2013	5	47932	38024	201	1484	72	1508	4680	4528	22	32	8	95	6143091	6417640	6601749	7043191	7419868	106	54438	57220	60087	62864	64519	185015	35.900002	8.5	7	5.6999998	5.0999999	4.4000001	2	88668
06017	El Dorado County	CA	2018	8	58790	48767	335	1755	53	1920	5568	5403	44	41	10	118	6143091	6417640	6601749	7043191	7419868	106	54438	57220	60087	62864	64519	185015	35.900002	8.5	7	5.6999998	5.0999999	4.4000001	2	88668
06017	El Dorado County	CA	2018	10	59054	47908	333	1656	61	1736	5643	5478	47	41	11	119	6143091	6417640	6601749	7043191	7419868	106	54438	57220	60087	62864	64519	185015	35.900002	8.5	7	5.6999998	5.0999999	4.4000001	2	88668
06017	El Dorado County	CA	2015	4	50475	40072	235	1616	46	1534	4937	4778	28	32	10	105	6143091	6417640	6601749	7043191	7419868	106	54438	57220	60087	62864	64519	185015	35.900002	8.5	7	5.6999998	5.0999999	4.4000001	2	88668
06017	El Dorado County	CA	2018	12	59310	48282	318	1684	61	1779	5643	5478	47	41	11	119	6143091	6417640	6601749	7043191	7419868	106	54438	57220	60087	62864	64519	185015	35.900002	8.5	7	5.6999998	5.0999999	4.4000001	2	88668
06017	El Dorado County	CA	2017	2	54842	44262	278	1644	79	1662	5232	5067	36	33	10	106	6143091	6417640	6601749	7043191	7419868	106	54438	57220	60087	62864	64519	185015	35.900002	8.5	7	5.6999998	5.0999999	4.4000001	2	88668
06017	El Dorado County	CA	2018	4	56607	45691	303	1659	60	1784	5506	5341	44	39	10	119	6143091	6417640	6601749	7043191	7419868	106	54438	57220	60087	62864	64519	185015	35.900002	8.5	7	5.6999998	5.0999999	4.4000001	2	88668
06017	El Dorado County	CA	2016	5	52956	42085	261	1690	45	1621	5162	4996	32	32	9	108	6143091	6417640	6601749	7043191	7419868	106	54438	57220	60087	62864	64519	185015	35.900002	8.5	7	5.6999998	5.0999999	4.4000001	2	88668
06017	El Dorado County	CA	2018	1	56153	45498	272	1609	57	1720	5440	5275	44	37	10	119	6143091	6417640	6601749	7043191	7419868	106	54438	57220	60087	62864	64519	185015	35.900002	8.5	7	5.6999998	5.0999999	4.4000001	2	88668
06017	El Dorado County	CA	2014	10	49992	39899	210	1599	74	1556	4942	4791	23	33	10	108	6143091	6417640	6601749	7043191	7419868	106	54438	57220	60087	62864	64519	185015	35.900002	8.5	7	5.6999998	5.0999999	4.4000001	2	88668
06017	El Dorado County	CA	2019	8	58741	48689	357	1702	59	1982	5657	5491	49	38	13	126	6143091	6417640	6601749	7043191	7419868	106	54438	57220	60087	62864	64519	185015	35.900002	8.5	7	5.6999998	5.0999999	4.4000001	2	88668
06017	El Dorado County	CA	2019	9	58394	47751	349	1634	59	1881	5657	5491	49	38	13	126	6143091	6417640	6601749	7043191	7419868	106	54438	57220	60087	62864	64519	185015	35.900002	8.5	7	5.6999998	5.0999999	4.4000001	2	88668
06017	El Dorado County	CA	2019	10	58129	47148	381	1666	59	1809	5739	5573	48	39	14	130	6143091	6417640	6601749	7043191	7419868	106	54438	57220	60087	62864	64519	185015	35.900002	8.5	7	5.6999998	5.0999999	4.4000001	2	88668
06017	El Dorado County	CA	2019	7	58069	48399	343	1720	58	2005	5657	5491	49	38	13	126	6143091	6417640	6601749	7043191	7419868	106	54438	57220	60087	62864	64519	185015	35.900002	8.5	7	5.6999998	5.0999999	4.4000001	2	88668
06017	El Dorado County	CA	2018	2	56256	45511	306	1634	53	1738	5440	5275	44	37	10	119	6143091	6417640	6601749	7043191	7419868	106	54438	57220	60087	62864	64519	185015	35.900002	8.5	7	5.6999998	5.0999999	4.4000001	2	88668
06017	El Dorado County	CA	2016	8	55183	45216	320	1804	38	1808	5251	5085	34	32	8	111	6143091	6417640	6601749	7043191	7419868	106	54438	57220	60087	62864	64519	185015	35.900002	8.5	7	5.6999998	5.0999999	4.4000001	2	88668
06017	El Dorado County	CA	2016	2	52559	42037	245	1646	41	1579	5084	4918	32	33	9	107	6143091	6417640	6601749	7043191	7419868	106	54438	57220	60087	62864	64519	185015	35.900002	8.5	7	5.6999998	5.0999999	4.4000001	2	88668
06017	El Dorado County	CA	2014	8	50172	41109	212	1642	90	1666	4855	4702	23	33	10	103	6143091	6417640	6601749	7043191	7419868	106	54438	57220	60087	62864	64519	185015	35.900002	8.5	7	5.6999998	5.0999999	4.4000001	2	88668
06017	El Dorado County	CA	2013	9	49050	39551	238	1581	92	1592	4727	4575	22	31	8	95	6143091	6417640	6601749	7043191	7419868	106	54438	57220	60087	62864	64519	185015	35.900002	8.5	7	5.6999998	5.0999999	4.4000001	2	88668
06017	El Dorado County	CA	2014	7	49353	40797	214	1646	80	1714	4855	4702	23	33	10	103	6143091	6417640	6601749	7043191	7419868	106	54438	57220	60087	62864	64519	185015	35.900002	8.5	7	5.6999998	5.0999999	4.4000001	2	88668
06017	El Dorado County	CA	2019	1	57098	46428	304	1649	58	1842	5519	5354	47	38	13	123	6143091	6417640	6601749	7043191	7419868	106	54438	57220	60087	62864	64519	185015	35.900002	8.5	7	5.6999998	5.0999999	4.4000001	2	88668
06017	El Dorado County	CA	2014	2	49060	39127	196	1538	77	1594	4776	4623	22	33	8	100	6143091	6417640	6601749	7043191	7419868	106	54438	57220	60087	62864	64519	185015	35.900002	8.5	7	5.6999998	5.0999999	4.4000001	2	88668
06017	El Dorado County	CA	2017	12	57965	46926	265	1597	55	1639	5529	5364	40	33	10	107	6143091	6417640	6601749	7043191	7419868	106	54438	57220	60087	62864	64519	185015	35.900002	8.5	7	5.6999998	5.0999999	4.4000001	2	88668
06017	El Dorado County	CA	2015	1	50420	40278	193	1634	51	1510	4880	4721	25	32	9	103	6143091	6417640	6601749	7043191	7419868	106	54438	57220	60087	62864	64519	185015	35.900002	8.5	7	5.6999998	5.0999999	4.4000001	2	88668
06017	El Dorado County	CA	2017	9	57382	46829	345	1654	73	1745	5448	5283	40	33	10	109	6143091	6417640	6601749	7043191	7419868	106	54438	57220	60087	62864	64519	185015	35.900002	8.5	7	5.6999998	5.0999999	4.4000001	2	88668
06017	El Dorado County	CA	2016	1	52300	41729	217	1643	39	1559	5084	4918	32	33	9	107	6143091	6417640	6601749	7043191	7419868	106	54438	57220	60087	62864	64519	185015	35.900002	8.5	7	5.6999998	5.0999999	4.4000001	2	88668
06017	El Dorado County	CA	2014	12	50616	40498	178	1651	68	1502	4942	4791	23	33	10	108	6143091	6417640	6601749	7043191	7419868	106	54438	57220	60087	62864	64519	185015	35.900002	8.5	7	5.6999998	5.0999999	4.4000001	2	88668
06017	El Dorado County	CA	2017	6	57620	46745	339	1710	73	1729	5381	5216	37	33	10	108	6143091	6417640	6601749	7043191	7419868	106	54438	57220	60087	62864	64519	185015	35.900002	8.5	7	5.6999998	5.0999999	4.4000001	2	88668
06017	El Dorado County	CA	2017	10	57415	46344	332	1643	46	1709	5529	5364	40	33	10	107	6143091	6417640	6601749	7043191	7419868	106	54438	57220	60087	62864	64519	185015	35.900002	8.5	7	5.6999998	5.0999999	4.4000001	2	88668
06017	El Dorado County	CA	2015	11	52253	41576	219	1640	44	1452	5121	4962	30	32	10	102	6143091	6417640	6601749	7043191	7419868	106	54438	57220	60087	62864	64519	185015	35.900002	8.5	7	5.6999998	5.0999999	4.4000001	2	88668
06017	El Dorado County	CA	2015	3	50606	40308	217	1629	52	1535	4880	4721	25	32	9	103	6143091	6417640	6601749	7043191	7419868	106	54438	57220	60087	62864	64519	185015	35.900002	8.5	7	5.6999998	5.0999999	4.4000001	2	88668
06017	El Dorado County	CA	2017	8	57542	47704	332	1739	77	1803	5448	5283	40	33	10	109	6143091	6417640	6601749	7043191	7419868	106	54438	57220	60087	62864	64519	185015	35.900002	8.5	7	5.6999998	5.0999999	4.4000001	2	88668
06017	El Dorado County	CA	2015	6	51845	41621	215	1679	50	1595	4937	4778	28	32	10	105	6143091	6417640	6601749	7043191	7419868	106	54438	57220	60087	62864	64519	185015	35.900002	8.5	7	5.6999998	5.0999999	4.4000001	2	88668
06017	El Dorado County	CA	2018	11	59250	48147	324	1671	61	1770	5643	5478	47	41	11	119	6143091	6417640	6601749	7043191	7419868	106	54438	57220	60087	62864	64519	185015	35.900002	8.5	7	5.6999998	5.0999999	4.4000001	2	88668
06017	El Dorado County	CA	2017	7	56643	47722	322	1725	78	1812	5448	5283	40	33	10	109	6143091	6417640	6601749	7043191	7419868	106	54438	57220	60087	62864	64519	185015	35.900002	8.5	7	5.6999998	5.0999999	4.4000001	2	88668
06017	El Dorado County	CA	2019	12	58639	47659	358	1721	69	1838	5739	5573	48	39	14	130	6143091	6417640	6601749	7043191	7419868	106	54438	57220	60087	62864	64519	185015	35.900002	8.5	7	5.6999998	5.0999999	4.4000001	2	88668
06017	El Dorado County	CA	2013	6	49368	39421	198	1572	69	1601	4680	4528	22	32	8	95	6143091	6417640	6601749	7043191	7419868	106	54438	57220	60087	62864	64519	185015	35.900002	8.5	7	5.6999998	5.0999999	4.4000001	2	88668
06017	El Dorado County	CA	2019	4	57267	46273	356	1630	55	1810	5574	5409	49	39	13	123	6143091	6417640	6601749	7043191	7419868	106	54438	57220	60087	62864	64519	185015	35.900002	8.5	7	5.6999998	5.0999999	4.4000001	2	88668
06017	El Dorado County	CA	2016	9	54983	44383	326	1763	43	1732	5251	5085	34	32	8	111	6143091	6417640	6601749	7043191	7419868	106	54438	57220	60087	62864	64519	185015	35.900002	8.5	7	5.6999998	5.0999999	4.4000001	2	88668
06017	El Dorado County	CA	2013	12	50104	40098	194	1568	75	1560	4815	4663	22	31	8	95	6143091	6417640	6601749	7043191	7419868	106	54438	57220	60087	62864	64519	185015	35.900002	8.5	7	5.6999998	5.0999999	4.4000001	2	88668
06017	El Dorado County	CA	2016	12	55110	44338	295	1712	43	1664	5279	5114	34	32	8	111	6143091	6417640	6601749	7043191	7419868	106	54438	57220	60087	62864	64519	185015	35.900002	8.5	7	5.6999998	5.0999999	4.4000001	2	88668
06017	El Dorado County	CA	2013	4	48173	38349	203	1469	73	1459	4680	4528	22	32	8	95	6143091	6417640	6601749	7043191	7419868	106	54438	57220	60087	62864	64519	185015	35.900002	8.5	7	5.6999998	5.0999999	4.4000001	2	88668
06017	El Dorado County	CA	2019	11	58436	47431	370	1735	60	1846	5739	5573	48	39	14	130	6143091	6417640	6601749	7043191	7419868	106	54438	57220	60087	62864	64519	185015	35.900002	8.5	7	5.6999998	5.0999999	4.4000001	2	88668
06017	El Dorado County	CA	2019	5	57296	46245	355	1667	61	1851	5574	5409	49	39	13	123	6143091	6417640	6601749	7043191	7419868	106	54438	57220	60087	62864	64519	185015	35.900002	8.5	7	5.6999998	5.0999999	4.4000001	2	88668
06017	El Dorado County	CA	2015	7	51678	42990	232	1740	50	1702	5014	4855	29	32	10	100	6143091	6417640	6601749	7043191	7419868	106	54438	57220	60087	62864	64519	185015	35.900002	8.5	7	5.6999998	5.0999999	4.4000001	2	88668
06017	El Dorado County	CA	2015	5	50965	40489	234	1606	48	1572	4937	4778	28	32	10	105	6143091	6417640	6601749	7043191	7419868	106	54438	57220	60087	62864	64519	185015	35.900002	8.5	7	5.6999998	5.0999999	4.4000001	2	88668
06017	El Dorado County	CA	2014	3	49414	39323	202	1555	75	1550	4776	4623	22	33	8	100	6143091	6417640	6601749	7043191	7419868	106	54438	57220	60087	62864	64519	185015	35.900002	8.5	7	5.6999998	5.0999999	4.4000001	2	88668
06017	El Dorado County	CA	2017	5	55608	44805	314	1647	70	1680	5381	5216	37	33	10	108	6143091	6417640	6601749	7043191	7419868	106	54438	57220	60087	62864	64519	185015	35.900002	8.5	7	5.6999998	5.0999999	4.4000001	2	88668
06017	El Dorado County	CA	2017	1	54394	43859	277	1628	71	1625	5232	5067	36	33	10	106	6143091	6417640	6601749	7043191	7419868	106	54438	57220	60087	62864	64519	185015	35.900002	8.5	7	5.6999998	5.0999999	4.4000001	2	88668
06017	El Dorado County	CA	2018	9	59010	48283	347	1727	51	1815	5568	5403	44	41	10	118	6143091	6417640	6601749	7043191	7419868	106	54438	57220	60087	62864	64519	185015	35.900002	8.5	7	5.6999998	5.0999999	4.4000001	2	88668
06017	El Dorado County	CA	2014	9	50229	40364	229	1611	87	1602	4855	4702	23	33	10	103	6143091	6417640	6601749	7043191	7419868	106	54438	57220	60087	62864	64519	185015	35.900002	8.5	7	5.6999998	5.0999999	4.4000001	2	88668
06017	El Dorado County	CA	2018	5	56432	45481	317	1673	60	1770	5506	5341	44	39	10	119	6143091	6417640	6601749	7043191	7419868	106	54438	57220	60087	62864	64519	185015	35.900002	8.5	7	5.6999998	5.0999999	4.4000001	2	88668
06017	El Dorado County	CA	2013	3	48252	38392	193	1511	66	1433	4579	4427	22	31	9	96	6143091	6417640	6601749	7043191	7419868	106	54438	57220	60087	62864	64519	185015	35.900002	8.5	7	5.6999998	5.0999999	4.4000001	2	88668
06017	El Dorado County	CA	2016	4	53020	42358	277	1651	43	1601	5162	4996	32	32	9	108	6143091	6417640	6601749	7043191	7419868	106	54438	57220	60087	62864	64519	185015	35.900002	8.5	7	5.6999998	5.0999999	4.4000001	2	88668
06017	El Dorado County	CA	2017	4	55469	44686	310	1624	65	1616	5381	5216	37	33	10	108	6143091	6417640	6601749	7043191	7419868	106	54438	57220	60087	62864	64519	185015	35.900002	8.5	7	5.6999998	5.0999999	4.4000001	2	88668
06017	El Dorado County	CA	2013	11	49677	39708	200	1559	79	1543	4815	4663	22	31	8	95	6143091	6417640	6601749	7043191	7419868	106	54438	57220	60087	62864	64519	185015	35.900002	8.5	7	5.6999998	5.0999999	4.4000001	2	88668
06017	El Dorado County	CA	2019	2	56952	46214	308	1653	58	1830	5519	5354	47	38	13	123	6143091	6417640	6601749	7043191	7419868	106	54438	57220	60087	62864	64519	185015	35.900002	8.5	7	5.6999998	5.0999999	4.4000001	2	88668
06017	El Dorado County	CA	2018	7	57792	48576	308	1773	56	1938	5568	5403	44	41	10	118	6143091	6417640	6601749	7043191	7419868	106	54438	57220	60087	62864	64519	185015	35.900002	8.5	7	5.6999998	5.0999999	4.4000001	2	88668
06017	El Dorado County	CA	2014	6	50491	40311	198	1562	75	1643	4751	4598	23	33	10	100	6143091	6417640	6601749	7043191	7419868	106	54438	57220	60087	62864	64519	185015	35.900002	8.5	7	5.6999998	5.0999999	4.4000001	2	88668
06017	El Dorado County	CA	2014	5	48990	38867	213	1508	72	1588	4751	4598	23	33	10	100	6143091	6417640	6601749	7043191	7419868	106	54438	57220	60087	62864	64519	185015	35.900002	8.5	7	5.6999998	5.0999999	4.4000001	2	88668
06017	El Dorado County	CA	2014	4	49406	39333	210	1509	72	1559	4751	4598	23	33	10	100	6143091	6417640	6601749	7043191	7419868	106	54438	57220	60087	62864	64519	185015	35.900002	8.5	7	5.6999998	5.0999999	4.4000001	2	88668
06017	El Dorado County	CA	2018	6	58792	47616	309	1739	57	1857	5506	5341	44	39	10	119	6143091	6417640	6601749	7043191	7419868	106	54438	57220	60087	62864	64519	185015	35.900002	8.5	7	5.6999998	5.0999999	4.4000001	2	88668
06037	Los Angeles County	CA	2017	4	4355854	3779962	.s	75542	5240	140375	479013	472721	161	1830	758	7673	608064624	626602780	653885024	667706082	688661590	2419.6001	49132	52233	55470	57127	59058	10105722	43.299999	9.8000002	8.3000002	6.5999999	5.3000002	4.8000002	1	92295
06037	Los Angeles County	CA	2018	12	4526194	3941801	.s	76414	5157	144656	506016	499697	196	1864	804	8240	608064624	626602780	653885024	667706082	688661590	2419.6001	49132	52233	55470	57127	59058	10105722	43.299999	9.8000002	8.3000002	6.5999999	5.3000002	4.8000002	1	92295
06037	Los Angeles County	CA	2017	5	4385400	3809282	.s	75468	5506	141276	479013	472721	161	1830	758	7673	608064624	626602780	653885024	667706082	688661590	2419.6001	49132	52233	55470	57127	59058	10105722	43.299999	9.8000002	8.3000002	6.5999999	5.3000002	4.8000002	1	92295
06037	Los Angeles County	CA	2013	4	4047831	3512226	5312	70496	4523	114858	419885	414133	73	1908	630	6257	608064624	626602780	653885024	667706082	688661590	2419.6001	49132	52233	55470	57127	59058	10105722	43.299999	9.8000002	8.3000002	6.5999999	5.3000002	4.8000002	1	92295
06037	Los Angeles County	CA	2019	9	4512698	3939974	.s	75115	5233	147979	508841	502438	198	1850	835	8347	608064624	626602780	653885024	667706082	688661590	2419.6001	49132	52233	55470	57127	59058	10105722	43.299999	9.8000002	8.3000002	6.5999999	5.3000002	4.8000002	1	92295
06037	Los Angeles County	CA	2015	4	4214460	3658222	.s	74775	4771	127838	448554	442630	110	1908	685	7090	608064624	626602780	653885024	667706082	688661590	2419.6001	49132	52233	55470	57127	59058	10105722	43.299999	9.8000002	8.3000002	6.5999999	5.3000002	4.8000002	1	92295
06037	Los Angeles County	CA	2018	7	4394308	3849667	.s	75240	5163	145347	497618	491270	190	1850	777	8197	608064624	626602780	653885024	667706082	688661590	2419.6001	49132	52233	55470	57127	59058	10105722	43.299999	9.8000002	8.3000002	6.5999999	5.3000002	4.8000002	1	92295
06037	Los Angeles County	CA	2018	6	4441467	3857317	.s	75129	5044	145319	493104	486842	182	1858	776	8122	608064624	626602780	653885024	667706082	688661590	2419.6001	49132	52233	55470	57127	59058	10105722	43.299999	9.8000002	8.3000002	6.5999999	5.3000002	4.8000002	1	92295
06037	Los Angeles County	CA	2016	3	4308390	3740046	.s	75220	5247	132929	459362	453229	123	1778	711	7315	608064624	626602780	653885024	667706082	688661590	2419.6001	49132	52233	55470	57127	59058	10105722	43.299999	9.8000002	8.3000002	6.5999999	5.3000002	4.8000002	1	92295
06037	Los Angeles County	CA	2017	9	4395095	3826558	.s	75307	5708	140997	484227	477908	164	1823	766	7736	608064624	626602780	653885024	667706082	688661590	2419.6001	49132	52233	55470	57127	59058	10105722	43.299999	9.8000002	8.3000002	6.5999999	5.3000002	4.8000002	1	92295
06037	Los Angeles County	CA	2018	9	4450433	3872837	.s	75720	5236	144555	497618	491270	190	1850	777	8197	608064624	626602780	653885024	667706082	688661590	2419.6001	49132	52233	55470	57127	59058	10105722	43.299999	9.8000002	8.3000002	6.5999999	5.3000002	4.8000002	1	92295
06037	Los Angeles County	CA	2014	11	4228954	3686043	.s	75783	4783	125028	445243	439572	94	1912	671	6799	608064624	626602780	653885024	667706082	688661590	2419.6001	49132	52233	55470	57127	59058	10105722	43.299999	9.8000002	8.3000002	6.5999999	5.3000002	4.8000002	1	92295
06037	Los Angeles County	CA	2015	10	4318536	3759884	.s	75898	4997	130716	462230	456388	120	1849	693	7189	608064624	626602780	653885024	667706082	688661590	2419.6001	49132	52233	55470	57127	59058	10105722	43.299999	9.8000002	8.3000002	6.5999999	5.3000002	4.8000002	1	92295
06037	Los Angeles County	CA	2015	12	4355391	3790341	.s	74798	5194	131089	462230	456388	120	1849	693	7189	608064624	626602780	653885024	667706082	688661590	2419.6001	49132	52233	55470	57127	59058	10105722	43.299999	9.8000002	8.3000002	6.5999999	5.3000002	4.8000002	1	92295
06037	Los Angeles County	CA	2018	4	4419929	3839457	.s	75323	5069	144689	493104	486842	182	1858	776	8122	608064624	626602780	653885024	667706082	688661590	2419.6001	49132	52233	55470	57127	59058	10105722	43.299999	9.8000002	8.3000002	6.5999999	5.3000002	4.8000002	1	92295
06037	Los Angeles County	CA	2019	1	4441945	3863801	.s	74804	5153	144348	499364	493008	192	1833	813	8292	608064624	626602780	653885024	667706082	688661590	2419.6001	49132	52233	55470	57127	59058	10105722	43.299999	9.8000002	8.3000002	6.5999999	5.3000002	4.8000002	1	92295
06037	Los Angeles County	CA	2019	5	4504394	3915746	.s	75191	4721	148271	503318	496973	196	1844	817	8262	608064624	626602780	653885024	667706082	688661590	2419.6001	49132	52233	55470	57127	59058	10105722	43.299999	9.8000002	8.3000002	6.5999999	5.3000002	4.8000002	1	92295
06037	Los Angeles County	CA	2015	11	4341915	3780594	.s	75665	5149	130958	462230	456388	120	1849	693	7189	608064624	626602780	653885024	667706082	688661590	2419.6001	49132	52233	55470	57127	59058	10105722	43.299999	9.8000002	8.3000002	6.5999999	5.3000002	4.8000002	1	92295
06037	Los Angeles County	CA	2015	5	4225791	3668862	.s	75493	4946	129012	448554	442630	110	1908	685	7090	608064624	626602780	653885024	667706082	688661590	2419.6001	49132	52233	55470	57127	59058	10105722	43.299999	9.8000002	8.3000002	6.5999999	5.3000002	4.8000002	1	92295
06037	Los Angeles County	CA	2016	1	4279199	3718990	.s	74493	4914	130538	459362	453229	123	1778	711	7315	608064624	626602780	653885024	667706082	688661590	2419.6001	49132	52233	55470	57127	59058	10105722	43.299999	9.8000002	8.3000002	6.5999999	5.3000002	4.8000002	1	92295
06037	Los Angeles County	CA	2015	7	4221534	3697453	.s	76368	4821	130537	453685	447736	114	1861	688	7122	608064624	626602780	653885024	667706082	688661590	2419.6001	49132	52233	55470	57127	59058	10105722	43.299999	9.8000002	8.3000002	6.5999999	5.3000002	4.8000002	1	92295
06037	Los Angeles County	CA	2014	2	4108868	3574687	.s	72278	4687	121084	438585	432816	84	1898	655	6598	608064624	626602780	653885024	667706082	688661590	2419.6001	49132	52233	55470	57127	59058	10105722	43.299999	9.8000002	8.3000002	6.5999999	5.3000002	4.8000002	1	92295
06037	Los Angeles County	CA	2014	7	4113234	3608365	.s	74099	4657	124321	438518	432734	93	1916	671	6809	608064624	626602780	653885024	667706082	688661590	2419.6001	49132	52233	55470	57127	59058	10105722	43.299999	9.8000002	8.3000002	6.5999999	5.3000002	4.8000002	1	92295
06037	Los Angeles County	CA	2014	6	4157147	3614329	.s	73942	4737	124717	434043	428247	92	1924	674	6755	608064624	626602780	653885024	667706082	688661590	2419.6001	49132	52233	55470	57127	59058	10105722	43.299999	9.8000002	8.3000002	6.5999999	5.3000002	4.8000002	1	92295
06037	Los Angeles County	CA	2016	12	4416052	3839082	.s	76372	5380	136807	470304	464092	146	1825	745	7451	608064624	626602780	653885024	667706082	688661590	2419.6001	49132	52233	55470	57127	59058	10105722	43.299999	9.8000002	8.3000002	6.5999999	5.3000002	4.8000002	1	92295
06037	Los Angeles County	CA	2017	1	4297021	3728125	.s	75374	5080	136502	469173	462888	156	1807	734	7471	608064624	626602780	653885024	667706082	688661590	2419.6001	49132	52233	55470	57127	59058	10105722	43.299999	9.8000002	8.3000002	6.5999999	5.3000002	4.8000002	1	92295
06037	Los Angeles County	CA	2013	8	4044493	3564685	.s	71954	4664	118812	429262	423453	75	1898	633	6292	608064624	626602780	653885024	667706082	688661590	2419.6001	49132	52233	55470	57127	59058	10105722	43.299999	9.8000002	8.3000002	6.5999999	5.3000002	4.8000002	1	92295
06037	Los Angeles County	CA	2018	2	4437480	3862829	.s	75775	5168	142826	486933	480664	175	1824	770	8029	608064624	626602780	653885024	667706082	688661590	2419.6001	49132	52233	55470	57127	59058	10105722	43.299999	9.8000002	8.3000002	6.5999999	5.3000002	4.8000002	1	92295
06037	Los Angeles County	CA	2013	3	4037176	3500012	5145	70545	4573	112961	406279	400526	70	1910	624	6253	608064624	626602780	653885024	667706082	688661590	2419.6001	49132	52233	55470	57127	59058	10105722	43.299999	9.8000002	8.3000002	6.5999999	5.3000002	4.8000002	1	92295
06037	Los Angeles County	CA	2016	7	4317020	3779332	.s	75845	5014	137115	468508	462265	146	1822	737	7416	608064624	626602780	653885024	667706082	688661590	2419.6001	49132	52233	55470	57127	59058	10105722	43.299999	9.8000002	8.3000002	6.5999999	5.3000002	4.8000002	1	92295
06037	Los Angeles County	CA	2019	8	4485820	3951451	.s	75145	5169	148936	508841	502438	198	1850	835	8347	608064624	626602780	653885024	667706082	688661590	2419.6001	49132	52233	55470	57127	59058	10105722	43.299999	9.8000002	8.3000002	6.5999999	5.3000002	4.8000002	1	92295
06037	Los Angeles County	CA	2013	6	4068796	3532845	5218	71103	4833	117836	419885	414133	73	1908	630	6257	608064624	626602780	653885024	667706082	688661590	2419.6001	49132	52233	55470	57127	59058	10105722	43.299999	9.8000002	8.3000002	6.5999999	5.3000002	4.8000002	1	92295
06037	Los Angeles County	CA	2017	7	4361413	3821686	.s	75346	5320	141843	484227	477908	164	1823	766	7736	608064624	626602780	653885024	667706082	688661590	2419.6001	49132	52233	55470	57127	59058	10105722	43.299999	9.8000002	8.3000002	6.5999999	5.3000002	4.8000002	1	92295
06037	Los Angeles County	CA	2019	10	4547597	3966987	.s	75740	4931	148401	517781	511426	198	1864	843	8430	608064624	626602780	653885024	667706082	688661590	2419.6001	49132	52233	55470	57127	59058	10105722	43.299999	9.8000002	8.3000002	6.5999999	5.3000002	4.8000002	1	92295
06037	Los Angeles County	CA	2019	2	4503959	3923395	.s	75109	5168	146024	499364	493008	192	1833	813	8292	608064624	626602780	653885024	667706082	688661590	2419.6001	49132	52233	55470	57127	59058	10105722	43.299999	9.8000002	8.3000002	6.5999999	5.3000002	4.8000002	1	92295
06037	Los Angeles County	CA	2017	10	4429315	3855563	.s	75634	5316	141427	492452	486205	163	1828	760	7743	608064624	626602780	653885024	667706082	688661590	2419.6001	49132	52233	55470	57127	59058	10105722	43.299999	9.8000002	8.3000002	6.5999999	5.3000002	4.8000002	1	92295
06037	Los Angeles County	CA	2016	10	4378570	3808881	.s	76255	5143	136539	470304	464092	146	1825	745	7451	608064624	626602780	653885024	667706082	688661590	2419.6001	49132	52233	55470	57127	59058	10105722	43.299999	9.8000002	8.3000002	6.5999999	5.3000002	4.8000002	1	92295
06037	Los Angeles County	CA	2014	4	4138417	3598146	.s	73442	4500	122933	434043	428247	92	1924	674	6755	608064624	626602780	653885024	667706082	688661590	2419.6001	49132	52233	55470	57127	59058	10105722	43.299999	9.8000002	8.3000002	6.5999999	5.3000002	4.8000002	1	92295
06037	Los Angeles County	CA	2015	1	4153148	3604154	.s	75639	4683	124394	443083	437144	105	1892	676	7000	608064624	626602780	653885024	667706082	688661590	2419.6001	49132	52233	55470	57127	59058	10105722	43.299999	9.8000002	8.3000002	6.5999999	5.3000002	4.8000002	1	92295
06037	Los Angeles County	CA	2014	3	4123471	3585084	.s	72795	4769	121873	438585	432816	84	1898	655	6598	608064624	626602780	653885024	667706082	688661590	2419.6001	49132	52233	55470	57127	59058	10105722	43.299999	9.8000002	8.3000002	6.5999999	5.3000002	4.8000002	1	92295
06037	Los Angeles County	CA	2013	5	4057957	3523248	5308	70896	4672	116176	419885	414133	73	1908	630	6257	608064624	626602780	653885024	667706082	688661590	2419.6001	49132	52233	55470	57127	59058	10105722	43.299999	9.8000002	8.3000002	6.5999999	5.3000002	4.8000002	1	92295
06037	Los Angeles County	CA	2019	11	4608275	4023123	.s	75863	4947	149074	517781	511426	198	1864	843	8430	608064624	626602780	653885024	667706082	688661590	2419.6001	49132	52233	55470	57127	59058	10105722	43.299999	9.8000002	8.3000002	6.5999999	5.3000002	4.8000002	1	92295
06037	Los Angeles County	CA	2016	6	4344391	3770311	.s	76128	5334	136212	463185	457018	130	1827	734	7378	608064624	626602780	653885024	667706082	688661590	2419.6001	49132	52233	55470	57127	59058	10105722	43.299999	9.8000002	8.3000002	6.5999999	5.3000002	4.8000002	1	92295
06037	Los Angeles County	CA	2017	8	4363035	3836422	.s	75112	5554	141941	484227	477908	164	1823	766	7736	608064624	626602780	653885024	667706082	688661590	2419.6001	49132	52233	55470	57127	59058	10105722	43.299999	9.8000002	8.3000002	6.5999999	5.3000002	4.8000002	1	92295
06037	Los Angeles County	CA	2019	4	4476946	3891194	.s	74918	4667	147410	503318	496973	196	1844	817	8262	608064624	626602780	653885024	667706082	688661590	2419.6001	49132	52233	55470	57127	59058	10105722	43.299999	9.8000002	8.3000002	6.5999999	5.3000002	4.8000002	1	92295
06037	Los Angeles County	CA	2014	12	4244204	3699212	.s	75760	4874	124889	445243	439572	94	1912	671	6799	608064624	626602780	653885024	667706082	688661590	2419.6001	49132	52233	55470	57127	59058	10105722	43.299999	9.8000002	8.3000002	6.5999999	5.3000002	4.8000002	1	92295
06037	Los Angeles County	CA	2016	9	4356777	3792535	.s	76273	5448	136100	468508	462265	146	1822	737	7416	608064624	626602780	653885024	667706082	688661590	2419.6001	49132	52233	55470	57127	59058	10105722	43.299999	9.8000002	8.3000002	6.5999999	5.3000002	4.8000002	1	92295
06037	Los Angeles County	CA	2013	11	4165043	3630316	.s	72936	4736	119425	436911	431166	77	1939	633	6286	608064624	626602780	653885024	667706082	688661590	2419.6001	49132	52233	55470	57127	59058	10105722	43.299999	9.8000002	8.3000002	6.5999999	5.3000002	4.8000002	1	92295
06037	Los Angeles County	CA	2016	8	4308127	3791074	.s	75986	5263	137019	468508	462265	146	1822	737	7416	608064624	626602780	653885024	667706082	688661590	2419.6001	49132	52233	55470	57127	59058	10105722	43.299999	9.8000002	8.3000002	6.5999999	5.3000002	4.8000002	1	92295
06037	Los Angeles County	CA	2017	12	4468712	3888555	.s	75892	5558	141327	492452	486205	163	1828	760	7743	608064624	626602780	653885024	667706082	688661590	2419.6001	49132	52233	55470	57127	59058	10105722	43.299999	9.8000002	8.3000002	6.5999999	5.3000002	4.8000002	1	92295
06037	Los Angeles County	CA	2015	2	4184813	3632506	.s	75771	4823	126066	443083	437144	105	1892	676	7000	608064624	626602780	653885024	667706082	688661590	2419.6001	49132	52233	55470	57127	59058	10105722	43.299999	9.8000002	8.3000002	6.5999999	5.3000002	4.8000002	1	92295
06037	Los Angeles County	CA	2019	12	4594584	4008972	.s	75536	5022	148495	517781	511426	198	1864	843	8430	608064624	626602780	653885024	667706082	688661590	2419.6001	49132	52233	55470	57127	59058	10105722	43.299999	9.8000002	8.3000002	6.5999999	5.3000002	4.8000002	1	92295
06037	Los Angeles County	CA	2013	2	4017761	3485412	5272	70868	4517	112007	406279	400526	70	1910	624	6253	608064624	626602780	653885024	667706082	688661590	2419.6001	49132	52233	55470	57127	59058	10105722	43.299999	9.8000002	8.3000002	6.5999999	5.3000002	4.8000002	1	92295
06037	Los Angeles County	CA	2014	5	4150181	3610224	.s	73588	4646	124224	434043	428247	92	1924	674	6755	608064624	626602780	653885024	667706082	688661590	2419.6001	49132	52233	55470	57127	59058	10105722	43.299999	9.8000002	8.3000002	6.5999999	5.3000002	4.8000002	1	92295
06037	Los Angeles County	CA	2018	10	4484785	3907769	.s	76107	5253	144957	506016	499697	196	1864	804	8240	608064624	626602780	653885024	667706082	688661590	2419.6001	49132	52233	55470	57127	59058	10105722	43.299999	9.8000002	8.3000002	6.5999999	5.3000002	4.8000002	1	92295
06037	Los Angeles County	CA	2017	3	4338301	3761265	.s	75162	5394	139010	469173	462888	156	1807	734	7471	608064624	626602780	653885024	667706082	688661590	2419.6001	49132	52233	55470	57127	59058	10105722	43.299999	9.8000002	8.3000002	6.5999999	5.3000002	4.8000002	1	92295
06037	Los Angeles County	CA	2018	3	4421783	3844570	.s	75544	5264	143353	486933	480664	175	1824	770	8029	608064624	626602780	653885024	667706082	688661590	2419.6001	49132	52233	55470	57127	59058	10105722	43.299999	9.8000002	8.3000002	6.5999999	5.3000002	4.8000002	1	92295
06037	Los Angeles County	CA	2018	1	4383555	3811411	.s	75875	5137	141338	486933	480664	175	1824	770	8029	608064624	626602780	653885024	667706082	688661590	2419.6001	49132	52233	55470	57127	59058	10105722	43.299999	9.8000002	8.3000002	6.5999999	5.3000002	4.8000002	1	92295
06037	Los Angeles County	CA	2015	9	4267917	3713818	.s	76805	5159	130371	453685	447736	114	1861	688	7122	608064624	626602780	653885024	667706082	688661590	2419.6001	49132	52233	55470	57127	59058	10105722	43.299999	9.8000002	8.3000002	6.5999999	5.3000002	4.8000002	1	92295
06037	Los Angeles County	CA	2018	11	4528403	3946032	.s	76505	5230	144746	506016	499697	196	1864	804	8240	608064624	626602780	653885024	667706082	688661590	2419.6001	49132	52233	55470	57127	59058	10105722	43.299999	9.8000002	8.3000002	6.5999999	5.3000002	4.8000002	1	92295
06037	Los Angeles County	CA	2014	9	4176444	3639589	.s	74640	4965	125215	438518	432734	93	1916	671	6809	608064624	626602780	653885024	667706082	688661590	2419.6001	49132	52233	55470	57127	59058	10105722	43.299999	9.8000002	8.3000002	6.5999999	5.3000002	4.8000002	1	92295
06037	Los Angeles County	CA	2015	3	4201535	3644311	.s	75631	4895	126650	443083	437144	105	1892	676	7000	608064624	626602780	653885024	667706082	688661590	2419.6001	49132	52233	55470	57127	59058	10105722	43.299999	9.8000002	8.3000002	6.5999999	5.3000002	4.8000002	1	92295
06037	Los Angeles County	CA	2013	12	4177944	3641197	.s	72660	4802	119532	436911	431166	77	1939	633	6286	608064624	626602780	653885024	667706082	688661590	2419.6001	49132	52233	55470	57127	59058	10105722	43.299999	9.8000002	8.3000002	6.5999999	5.3000002	4.8000002	1	92295
06037	Los Angeles County	CA	2016	11	4406325	3832091	.s	76581	5277	136838	470304	464092	146	1825	745	7451	608064624	626602780	653885024	667706082	688661590	2419.6001	49132	52233	55470	57127	59058	10105722	43.299999	9.8000002	8.3000002	6.5999999	5.3000002	4.8000002	1	92295
06037	Los Angeles County	CA	2017	2	4348856	3776258	.s	75375	5261	137781	469173	462888	156	1807	734	7471	608064624	626602780	653885024	667706082	688661590	2419.6001	49132	52233	55470	57127	59058	10105722	43.299999	9.8000002	8.3000002	6.5999999	5.3000002	4.8000002	1	92295
06037	Los Angeles County	CA	2019	7	4453145	3909735	.s	75313	5070	148295	508841	502438	198	1850	835	8347	608064624	626602780	653885024	667706082	688661590	2419.6001	49132	52233	55470	57127	59058	10105722	43.299999	9.8000002	8.3000002	6.5999999	5.3000002	4.8000002	1	92295
06037	Los Angeles County	CA	2013	10	4125818	3594180	.s	72334	4646	118361	436911	431166	77	1939	633	6286	608064624	626602780	653885024	667706082	688661590	2419.6001	49132	52233	55470	57127	59058	10105722	43.299999	9.8000002	8.3000002	6.5999999	5.3000002	4.8000002	1	92295
06037	Los Angeles County	CA	2019	3	4488329	3903664	.s	75235	5127	146989	499364	493008	192	1833	813	8292	608064624	626602780	653885024	667706082	688661590	2419.6001	49132	52233	55470	57127	59058	10105722	43.299999	9.8000002	8.3000002	6.5999999	5.3000002	4.8000002	1	92295
06037	Los Angeles County	CA	2013	7	4046443	3548106	.s	71568	4584	118307	429262	423453	75	1898	633	6292	608064624	626602780	653885024	667706082	688661590	2419.6001	49132	52233	55470	57127	59058	10105722	43.299999	9.8000002	8.3000002	6.5999999	5.3000002	4.8000002	1	92295
06037	Los Angeles County	CA	2015	6	4240495	3678366	.s	75633	5030	129829	448554	442630	110	1908	685	7090	608064624	626602780	653885024	667706082	688661590	2419.6001	49132	52233	55470	57127	59058	10105722	43.299999	9.8000002	8.3000002	6.5999999	5.3000002	4.8000002	1	92295
06037	Los Angeles County	CA	2016	5	4355394	3786548	.s	75842	5303	135742	463185	457018	130	1827	734	7378	608064624	626602780	653885024	667706082	688661590	2419.6001	49132	52233	55470	57127	59058	10105722	43.299999	9.8000002	8.3000002	6.5999999	5.3000002	4.8000002	1	92295
06037	Los Angeles County	CA	2017	6	4381413	3799858	.s	75557	5635	141830	479013	472721	161	1830	758	7673	608064624	626602780	653885024	667706082	688661590	2419.6001	49132	52233	55470	57127	59058	10105722	43.299999	9.8000002	8.3000002	6.5999999	5.3000002	4.8000002	1	92295
06037	Los Angeles County	CA	2016	4	4348664	3780489	.s	75750	5066	134627	463185	457018	130	1827	734	7378	608064624	626602780	653885024	667706082	688661590	2419.6001	49132	52233	55470	57127	59058	10105722	43.299999	9.8000002	8.3000002	6.5999999	5.3000002	4.8000002	1	92295
06037	Los Angeles County	CA	2018	8	4429226	3896049	.s	75443	5234	145591	497618	491270	190	1850	777	8197	608064624	626602780	653885024	667706082	688661590	2419.6001	49132	52233	55470	57127	59058	10105722	43.299999	9.8000002	8.3000002	6.5999999	5.3000002	4.8000002	1	92295
06037	Los Angeles County	CA	2019	6	4501170	3912840	.s	74855	5203	147978	503318	496973	196	1844	817	8262	608064624	626602780	653885024	667706082	688661590	2419.6001	49132	52233	55470	57127	59058	10105722	43.299999	9.8000002	8.3000002	6.5999999	5.3000002	4.8000002	1	92295
06037	Los Angeles County	CA	2014	10	4200385	3660172	.s	75058	4685	124506	445243	439572	94	1912	671	6799	608064624	626602780	653885024	667706082	688661590	2419.6001	49132	52233	55470	57127	59058	10105722	43.299999	9.8000002	8.3000002	6.5999999	5.3000002	4.8000002	1	92295
06037	Los Angeles County	CA	2017	11	4457618	3879459	.s	76171	5465	141523	492452	486205	163	1828	760	7743	608064624	626602780	653885024	667706082	688661590	2419.6001	49132	52233	55470	57127	59058	10105722	43.299999	9.8000002	8.3000002	6.5999999	5.3000002	4.8000002	1	92295
06037	Los Angeles County	CA	2016	2	4310672	3747184	.s	74798	5124	131783	459362	453229	123	1778	711	7315	608064624	626602780	653885024	667706082	688661590	2419.6001	49132	52233	55470	57127	59058	10105722	43.299999	9.8000002	8.3000002	6.5999999	5.3000002	4.8000002	1	92295
06037	Los Angeles County	CA	2018	5	4431580	3850378	.s	75170	5074	145364	493104	486842	182	1858	776	8122	608064624	626602780	653885024	667706082	688661590	2419.6001	49132	52233	55470	57127	59058	10105722	43.299999	9.8000002	8.3000002	6.5999999	5.3000002	4.8000002	1	92295
06037	Los Angeles County	CA	2014	8	4122822	3636120	.s	74245	4831	125264	438518	432734	93	1916	671	6809	608064624	626602780	653885024	667706082	688661590	2419.6001	49132	52233	55470	57127	59058	10105722	43.299999	9.8000002	8.3000002	6.5999999	5.3000002	4.8000002	1	92295
06037	Los Angeles County	CA	2013	1	3992994	3464419	5302	70908	4404	110529	406279	400526	70	1910	624	6253	608064624	626602780	653885024	667706082	688661590	2419.6001	49132	52233	55470	57127	59058	10105722	43.299999	9.8000002	8.3000002	6.5999999	5.3000002	4.8000002	1	92295
06037	Los Angeles County	CA	2015	8	4210221	3708559	.s	76430	4988	130037	453685	447736	114	1861	688	7122	608064624	626602780	653885024	667706082	688661590	2419.6001	49132	52233	55470	57127	59058	10105722	43.299999	9.8000002	8.3000002	6.5999999	5.3000002	4.8000002	1	92295
06037	Los Angeles County	CA	2013	9	4098603	3572288	.s	72097	4814	118733	429262	423453	75	1898	633	6292	608064624	626602780	653885024	667706082	688661590	2419.6001	49132	52233	55470	57127	59058	10105722	43.299999	9.8000002	8.3000002	6.5999999	5.3000002	4.8000002	1	92295
06037	Los Angeles County	CA	2014	1	4091547	3560810	.s	72438	4504	120013	438585	432816	84	1898	655	6598	608064624	626602780	653885024	667706082	688661590	2419.6001	49132	52233	55470	57127	59058	10105722	43.299999	9.8000002	8.3000002	6.5999999	5.3000002	4.8000002	1	92295
06059	Orange County	CA	2017	10	1617023	1463387	1878	25796	1358	52721	121345	119887	70	497	197	2816	197019387	200666095	208517447	212281069	223791535	3807.7	54717	57165	61219	63086	65709	3155816	42	6.5999999	5.5	4.5	4	3.5	1	103174
06059	Orange County	CA	2015	7	1510297	1380933	1512	25802	1260	47494	110886	109514	44	495	167	2534	197019387	200666095	208517447	212281069	223791535	3807.7	54717	57165	61219	63086	65709	3155816	42	6.5999999	5.5	4.5	4	3.5	1	103174
06059	Orange County	CA	2015	9	1524449	1384796	1523	25816	1300	47251	110886	109514	44	495	167	2534	197019387	200666095	208517447	212281069	223791535	3807.7	54717	57165	61219	63086	65709	3155816	42	6.5999999	5.5	4.5	4	3.5	1	103174
06059	Orange County	CA	2014	5	1474007	1329113	1395	25088	1464	46283	105495	104145	39	497	181	2486	197019387	200666095	208517447	212281069	223791535	3807.7	54717	57165	61219	63086	65709	3155816	42	6.5999999	5.5	4.5	4	3.5	1	103174
06059	Orange County	CA	2015	6	1521654	1370986	1488	26033	1290	47322	109710	108343	44	513	167	2559	197019387	200666095	208517447	212281069	223791535	3807.7	54717	57165	61219	63086	65709	3155816	42	6.5999999	5.5	4.5	4	3.5	1	103174
06059	Orange County	CA	2018	2	1614369	1458813	1853	25764	1325	53257	119840	118375	71	494	194	2922	197019387	200666095	208517447	212281069	223791535	3807.7	54717	57165	61219	63086	65709	3155816	42	6.5999999	5.5	4.5	4	3.5	1	103174
06059	Orange County	CA	2013	8	1426188	1311494	.s	23847	1386	43376	103692	102344	31	508	163	2319	197019387	200666095	208517447	212281069	223791535	3807.7	54717	57165	61219	63086	65709	3155816	42	6.5999999	5.5	4.5	4	3.5	1	103174
06059	Orange County	CA	2017	12	1623126	1476839	1864	25953	1413	52834	121345	119887	70	497	197	2816	197019387	200666095	208517447	212281069	223791535	3807.7	54717	57165	61219	63086	65709	3155816	42	6.5999999	5.5	4.5	4	3.5	1	103174
06059	Orange County	CA	2017	8	1585426	1456209	1886	25819	1421	53089	119137	117716	70	485	195	2829	197019387	200666095	208517447	212281069	223791535	3807.7	54717	57165	61219	63086	65709	3155816	42	6.5999999	5.5	4.5	4	3.5	1	103174
06059	Orange County	CA	2016	12	1589304	1442124	1768	25947	1362	50126	115578	114116	58	482	179	2722	197019387	200666095	208517447	212281069	223791535	3807.7	54717	57165	61219	63086	65709	3155816	42	6.5999999	5.5	4.5	4	3.5	1	103174
06059	Orange County	CA	2015	5	1517025	1368117	1490	25857	1267	46978	109710	108343	44	513	167	2559	197019387	200666095	208517447	212281069	223791535	3807.7	54717	57165	61219	63086	65709	3155816	42	6.5999999	5.5	4.5	4	3.5	1	103174
06059	Orange County	CA	2016	9	1564037	1419139	1756	26043	1344	50393	114687	113211	54	476	176	2703	197019387	200666095	208517447	212281069	223791535	3807.7	54717	57165	61219	63086	65709	3155816	42	6.5999999	5.5	4.5	4	3.5	1	103174
06059	Orange County	CA	2019	6	1656157	1499131	2025	25424	1348	55493	124495	123062	80	509	215	3041	197019387	200666095	208517447	212281069	223791535	3807.7	54717	57165	61219	63086	65709	3155816	42	6.5999999	5.5	4.5	4	3.5	1	103174
06059	Orange County	CA	2013	10	1453126	1312640	1272	24012	1343	42694	105599	104257	32	518	161	2305	197019387	200666095	208517447	212281069	223791535	3807.7	54717	57165	61219	63086	65709	3155816	42	6.5999999	5.5	4.5	4	3.5	1	103174
06059	Orange County	CA	2015	11	1553273	1403189	1516	25306	1291	47415	113111	111743	46	486	169	2581	197019387	200666095	208517447	212281069	223791535	3807.7	54717	57165	61219	63086	65709	3155816	42	6.5999999	5.5	4.5	4	3.5	1	103174
06059	Orange County	CA	2016	6	1556975	1402947	1668	25568	1338	50626	113317	111840	47	474	173	2701	197019387	200666095	208517447	212281069	223791535	3807.7	54717	57165	61219	63086	65709	3155816	42	6.5999999	5.5	4.5	4	3.5	1	103174
06059	Orange County	CA	2016	11	1593225	1438539	1780	26062	1341	50395	115578	114116	58	482	179	2722	197019387	200666095	208517447	212281069	223791535	3807.7	54717	57165	61219	63086	65709	3155816	42	6.5999999	5.5	4.5	4	3.5	1	103174
06059	Orange County	CA	2018	1	1609734	1450678	1837	25697	1316	52626	119840	118375	71	494	194	2922	197019387	200666095	208517447	212281069	223791535	3807.7	54717	57165	61219	63086	65709	3155816	42	6.5999999	5.5	4.5	4	3.5	1	103174
06059	Orange County	CA	2013	4	1438851	1295989	.s	23660	1374	42138	102616	101264	31	505	164	2320	197019387	200666095	208517447	212281069	223791535	3807.7	54717	57165	61219	63086	65709	3155816	42	6.5999999	5.5	4.5	4	3.5	1	103174
06059	Orange County	CA	2019	8	1640233	1507710	1981	25454	1376	55495	126694	125250	81	511	220	3069	197019387	200666095	208517447	212281069	223791535	3807.7	54717	57165	61219	63086	65709	3155816	42	6.5999999	5.5	4.5	4	3.5	1	103174
06059	Orange County	CA	2016	5	1558965	1405035	1632	25506	1324	50062	113317	111840	47	474	173	2701	197019387	200666095	208517447	212281069	223791535	3807.7	54717	57165	61219	63086	65709	3155816	42	6.5999999	5.5	4.5	4	3.5	1	103174
06059	Orange County	CA	2015	8	1508137	1385933	1521	25622	1296	47606	110886	109514	44	495	167	2534	197019387	200666095	208517447	212281069	223791535	3807.7	54717	57165	61219	63086	65709	3155816	42	6.5999999	5.5	4.5	4	3.5	1	103174
06059	Orange County	CA	2019	4	1647489	1490582	1984	25487	1207	54791	124495	123062	80	509	215	3041	197019387	200666095	208517447	212281069	223791535	3807.7	54717	57165	61219	63086	65709	3155816	42	6.5999999	5.5	4.5	4	3.5	1	103174
06059	Orange County	CA	2015	10	1545541	1397369	1540	25503	1270	47505	113111	111743	46	486	169	2581	197019387	200666095	208517447	212281069	223791535	3807.7	54717	57165	61219	63086	65709	3155816	42	6.5999999	5.5	4.5	4	3.5	1	103174
06059	Orange County	CA	2016	10	1585027	1431708	1765	25941	1329	50536	115578	114116	58	482	179	2722	197019387	200666095	208517447	212281069	223791535	3807.7	54717	57165	61219	63086	65709	3155816	42	6.5999999	5.5	4.5	4	3.5	1	103174
06059	Orange County	CA	2014	2	1452181	1309544	.s	24470	1482	45152	105207	103859	36	498	169	2448	197019387	200666095	208517447	212281069	223791535	3807.7	54717	57165	61219	63086	65709	3155816	42	6.5999999	5.5	4.5	4	3.5	1	103174
06059	Orange County	CA	2017	2	1569574	1416864	1746	25486	1373	50236	115102	113636	62	480	187	2723	197019387	200666095	208517447	212281069	223791535	3807.7	54717	57165	61219	63086	65709	3155816	42	6.5999999	5.5	4.5	4	3.5	1	103174
06059	Orange County	CA	2014	6	1476365	1329934	1395	25379	1503	46475	105495	104145	39	497	181	2486	197019387	200666095	208517447	212281069	223791535	3807.7	54717	57165	61219	63086	65709	3155816	42	6.5999999	5.5	4.5	4	3.5	1	103174
06059	Orange County	CA	2019	9	1650939	1501223	1984	25508	1383	54643	126694	125250	81	511	220	3069	197019387	200666095	208517447	212281069	223791535	3807.7	54717	57165	61219	63086	65709	3155816	42	6.5999999	5.5	4.5	4	3.5	1	103174
06059	Orange County	CA	2013	5	1444779	1302155	.s	23858	1395	42801	102616	101264	31	505	164	2320	197019387	200666095	208517447	212281069	223791535	3807.7	54717	57165	61219	63086	65709	3155816	42	6.5999999	5.5	4.5	4	3.5	1	103174
06059	Orange County	CA	2014	3	1458901	1314032	.s	24548	1460	45468	105207	103859	36	498	169	2448	197019387	200666095	208517447	212281069	223791535	3807.7	54717	57165	61219	63086	65709	3155816	42	6.5999999	5.5	4.5	4	3.5	1	103174
06059	Orange County	CA	2017	6	1600572	1445218	1840	25769	1433	52725	117726	116259	69	483	195	2817	197019387	200666095	208517447	212281069	223791535	3807.7	54717	57165	61219	63086	65709	3155816	42	6.5999999	5.5	4.5	4	3.5	1	103174
06059	Orange County	CA	2018	10	1645506	1491280	2147	25889	1358	54641	125433	123997	81	513	201	2987	197019387	200666095	208517447	212281069	223791535	3807.7	54717	57165	61219	63086	65709	3155816	42	6.5999999	5.5	4.5	4	3.5	1	103174
06059	Orange County	CA	2016	4	1555669	1402384	1614	25343	1275	49675	113317	111840	47	474	173	2701	197019387	200666095	208517447	212281069	223791535	3807.7	54717	57165	61219	63086	65709	3155816	42	6.5999999	5.5	4.5	4	3.5	1	103174
06059	Orange County	CA	2016	2	1542569	1391680	1554	24815	1319	48334	112150	110674	45	468	173	2707	197019387	200666095	208517447	212281069	223791535	3807.7	54717	57165	61219	63086	65709	3155816	42	6.5999999	5.5	4.5	4	3.5	1	103174
06059	Orange County	CA	2017	5	1597138	1441156	1819	25677	1425	52323	117726	116259	69	483	195	2817	197019387	200666095	208517447	212281069	223791535	3807.7	54717	57165	61219	63086	65709	3155816	42	6.5999999	5.5	4.5	4	3.5	1	103174
06059	Orange County	CA	2014	10	1493811	1349723	.s	25536	1409	46291	108839	107500	41	495	176	2482	197019387	200666095	208517447	212281069	223791535	3807.7	54717	57165	61219	63086	65709	3155816	42	6.5999999	5.5	4.5	4	3.5	1	103174
06059	Orange County	CA	2014	4	1465735	1320946	1395	24772	1428	46002	105495	104145	39	497	181	2486	197019387	200666095	208517447	212281069	223791535	3807.7	54717	57165	61219	63086	65709	3155816	42	6.5999999	5.5	4.5	4	3.5	1	103174
06059	Orange County	CA	2013	11	1466967	1324413	1264	24210	1363	42886	105599	104257	32	518	161	2305	197019387	200666095	208517447	212281069	223791535	3807.7	54717	57165	61219	63086	65709	3155816	42	6.5999999	5.5	4.5	4	3.5	1	103174
06059	Orange County	CA	2017	11	1626460	1471293	1873	26013	1395	52816	121345	119887	70	497	197	2816	197019387	200666095	208517447	212281069	223791535	3807.7	54717	57165	61219	63086	65709	3155816	42	6.5999999	5.5	4.5	4	3.5	1	103174
06059	Orange County	CA	2013	9	1440930	1308433	.s	23971	1387	43028	103692	102344	31	508	163	2319	197019387	200666095	208517447	212281069	223791535	3807.7	54717	57165	61219	63086	65709	3155816	42	6.5999999	5.5	4.5	4	3.5	1	103174
06059	Orange County	CA	2014	7	1457449	1332151	1439	25249	1364	46838	106642	105298	41	499	178	2497	197019387	200666095	208517447	212281069	223791535	3807.7	54717	57165	61219	63086	65709	3155816	42	6.5999999	5.5	4.5	4	3.5	1	103174
06059	Orange County	CA	2018	11	1653907	1497964	2158	26089	1351	54717	125433	123997	81	513	201	2987	197019387	200666095	208517447	212281069	223791535	3807.7	54717	57165	61219	63086	65709	3155816	42	6.5999999	5.5	4.5	4	3.5	1	103174
06059	Orange County	CA	2018	5	1625729	1470035	1901	25797	1329	54612	121782	120319	74	500	193	2948	197019387	200666095	208517447	212281069	223791535	3807.7	54717	57165	61219	63086	65709	3155816	42	6.5999999	5.5	4.5	4	3.5	1	103174
06059	Orange County	CA	2019	2	1633911	1478863	2039	25424	1347	53894	123039	121601	79	511	212	3011	197019387	200666095	208517447	212281069	223791535	3807.7	54717	57165	61219	63086	65709	3155816	42	6.5999999	5.5	4.5	4	3.5	1	103174
06059	Orange County	CA	2014	1	1445121	1301532	.s	24285	1420	44533	105207	103859	36	498	169	2448	197019387	200666095	208517447	212281069	223791535	3807.7	54717	57165	61219	63086	65709	3155816	42	6.5999999	5.5	4.5	4	3.5	1	103174
06059	Orange County	CA	2019	7	1643966	1504892	1937	25430	1374	55534	126694	125250	81	511	220	3069	197019387	200666095	208517447	212281069	223791535	3807.7	54717	57165	61219	63086	65709	3155816	42	6.5999999	5.5	4.5	4	3.5	1	103174
06059	Orange County	CA	2017	3	1578148	1422628	1729	25583	1414	50833	115102	113636	62	480	187	2723	197019387	200666095	208517447	212281069	223791535	3807.7	54717	57165	61219	63086	65709	3155816	42	6.5999999	5.5	4.5	4	3.5	1	103174
06059	Orange County	CA	2017	7	1583224	1449437	1851	25819	1366	53003	119137	117716	70	485	195	2829	197019387	200666095	208517447	212281069	223791535	3807.7	54717	57165	61219	63086	65709	3155816	42	6.5999999	5.5	4.5	4	3.5	1	103174
06059	Orange County	CA	2018	8	1616921	1486034	2114	25683	1373	55154	123156	121699	75	501	199	2961	197019387	200666095	208517447	212281069	223791535	3807.7	54717	57165	61219	63086	65709	3155816	42	6.5999999	5.5	4.5	4	3.5	1	103174
06059	Orange County	CA	2013	12	1465326	1327412	1256	24167	1379	42806	105599	104257	32	518	161	2305	197019387	200666095	208517447	212281069	223791535	3807.7	54717	57165	61219	63086	65709	3155816	42	6.5999999	5.5	4.5	4	3.5	1	103174
06059	Orange County	CA	2014	9	1472198	1338677	1403	25337	1442	46509	106642	105298	41	499	178	2497	197019387	200666095	208517447	212281069	223791535	3807.7	54717	57165	61219	63086	65709	3155816	42	6.5999999	5.5	4.5	4	3.5	1	103174
06059	Orange County	CA	2019	5	1653742	1496395	2010	25574	1244	55216	124495	123062	80	509	215	3041	197019387	200666095	208517447	212281069	223791535	3807.7	54717	57165	61219	63086	65709	3155816	42	6.5999999	5.5	4.5	4	3.5	1	103174
06059	Orange County	CA	2019	3	1639309	1482043	2102	25447	1326	54609	123039	121601	79	511	212	3011	197019387	200666095	208517447	212281069	223791535	3807.7	54717	57165	61219	63086	65709	3155816	42	6.5999999	5.5	4.5	4	3.5	1	103174
06059	Orange County	CA	2019	10	1668478	1512550	.s	25583	1273	54952	129152	127719	82	516	226	3085	197019387	200666095	208517447	212281069	223791535	3807.7	54717	57165	61219	63086	65709	3155816	42	6.5999999	5.5	4.5	4	3.5	1	103174
06059	Orange County	CA	2018	7	1615980	1479032	2088	25501	1374	54980	123156	121699	75	501	199	2961	197019387	200666095	208517447	212281069	223791535	3807.7	54717	57165	61219	63086	65709	3155816	42	6.5999999	5.5	4.5	4	3.5	1	103174
06059	Orange County	CA	2015	4	1510222	1361480	1465	25560	1236	46741	109710	108343	44	513	167	2559	197019387	200666095	208517447	212281069	223791535	3807.7	54717	57165	61219	63086	65709	3155816	42	6.5999999	5.5	4.5	4	3.5	1	103174
06059	Orange County	CA	2017	1	1563989	1410348	1750	25235	1327	49676	115102	113636	62	480	187	2723	197019387	200666095	208517447	212281069	223791535	3807.7	54717	57165	61219	63086	65709	3155816	42	6.5999999	5.5	4.5	4	3.5	1	103174
06059	Orange County	CA	2013	2	1425773	1284684	1168	23670	1402	41615	100606	99252	25	504	167	2320	197019387	200666095	208517447	212281069	223791535	3807.7	54717	57165	61219	63086	65709	3155816	42	6.5999999	5.5	4.5	4	3.5	1	103174
06059	Orange County	CA	2016	7	1548818	1414022	1737	25891	1287	50674	114687	113211	54	476	176	2703	197019387	200666095	208517447	212281069	223791535	3807.7	54717	57165	61219	63086	65709	3155816	42	6.5999999	5.5	4.5	4	3.5	1	103174
06059	Orange County	CA	2014	8	1454439	1338969	1433	25337	1400	46812	106642	105298	41	499	178	2497	197019387	200666095	208517447	212281069	223791535	3807.7	54717	57165	61219	63086	65709	3155816	42	6.5999999	5.5	4.5	4	3.5	1	103174
06059	Orange County	CA	2016	8	1544416	1416543	1816	25828	1321	50863	114687	113211	54	476	176	2703	197019387	200666095	208517447	212281069	223791535	3807.7	54717	57165	61219	63086	65709	3155816	42	6.5999999	5.5	4.5	4	3.5	1	103174
06059	Orange County	CA	2017	4	1585819	1430632	1777	25572	1377	51977	117726	116259	69	483	195	2817	197019387	200666095	208517447	212281069	223791535	3807.7	54717	57165	61219	63086	65709	3155816	42	6.5999999	5.5	4.5	4	3.5	1	103174
06059	Orange County	CA	2013	6	1450410	1305763	.s	23933	1461	43044	102616	101264	31	505	164	2320	197019387	200666095	208517447	212281069	223791535	3807.7	54717	57165	61219	63086	65709	3155816	42	6.5999999	5.5	4.5	4	3.5	1	103174
06059	Orange County	CA	2018	9	1626673	1480468	2116	25850	1349	54288	123156	121699	75	501	199	2961	197019387	200666095	208517447	212281069	223791535	3807.7	54717	57165	61219	63086	65709	3155816	42	6.5999999	5.5	4.5	4	3.5	1	103174
06059	Orange County	CA	2015	2	1494927	1348490	1447	25511	1271	46009	108243	106874	42	498	170	2574	197019387	200666095	208517447	212281069	223791535	3807.7	54717	57165	61219	63086	65709	3155816	42	6.5999999	5.5	4.5	4	3.5	1	103174
06059	Orange County	CA	2019	11	1677292	1519913	.s	25482	1316	54983	129152	127719	82	516	226	3085	197019387	200666095	208517447	212281069	223791535	3807.7	54717	57165	61219	63086	65709	3155816	42	6.5999999	5.5	4.5	4	3.5	1	103174
06059	Orange County	CA	2018	12	1644088	1498167	2167	26040	1332	54586	125433	123997	81	513	201	2987	197019387	200666095	208517447	212281069	223791535	3807.7	54717	57165	61219	63086	65709	3155816	42	6.5999999	5.5	4.5	4	3.5	1	103174
06059	Orange County	CA	2019	12	1667473	1519312	.s	25379	1293	54562	129152	127719	82	516	226	3085	197019387	200666095	208517447	212281069	223791535	3807.7	54717	57165	61219	63086	65709	3155816	42	6.5999999	5.5	4.5	4	3.5	1	103174
06059	Orange County	CA	2013	1	1417647	1275024	1182	23591	1370	41285	100606	99252	25	504	167	2320	197019387	200666095	208517447	212281069	223791535	3807.7	54717	57165	61219	63086	65709	3155816	42	6.5999999	5.5	4.5	4	3.5	1	103174
06059	Orange County	CA	2016	1	1536158	1385194	1545	24614	1265	47891	112150	110674	45	468	173	2707	197019387	200666095	208517447	212281069	223791535	3807.7	54717	57165	61219	63086	65709	3155816	42	6.5999999	5.5	4.5	4	3.5	1	103174
06059	Orange County	CA	2014	11	1505932	1360593	.s	25830	1440	46328	108839	107500	41	495	176	2482	197019387	200666095	208517447	212281069	223791535	3807.7	54717	57165	61219	63086	65709	3155816	42	6.5999999	5.5	4.5	4	3.5	1	103174
06059	Orange County	CA	2019	1	1627861	1472326	2063	25329	1339	53366	123039	121601	79	511	212	3011	197019387	200666095	208517447	212281069	223791535	3807.7	54717	57165	61219	63086	65709	3155816	42	6.5999999	5.5	4.5	4	3.5	1	103174
06059	Orange County	CA	2018	3	1618167	1461133	1848	25778	1355	53760	119840	118375	71	494	194	2922	197019387	200666095	208517447	212281069	223791535	3807.7	54717	57165	61219	63086	65709	3155816	42	6.5999999	5.5	4.5	4	3.5	1	103174
06059	Orange County	CA	2015	12	1551455	1407113	1528	24932	1284	47538	113111	111743	46	486	169	2581	197019387	200666095	208517447	212281069	223791535	3807.7	54717	57165	61219	63086	65709	3155816	42	6.5999999	5.5	4.5	4	3.5	1	103174
06059	Orange County	CA	2018	4	1624146	1467317	1881	25762	1294	54400	121782	120319	74	500	193	2948	197019387	200666095	208517447	212281069	223791535	3807.7	54717	57165	61219	63086	65709	3155816	42	6.5999999	5.5	4.5	4	3.5	1	103174
06059	Orange County	CA	2017	9	1600709	1456557	1894	25837	1455	52521	119137	117716	70	485	195	2829	197019387	200666095	208517447	212281069	223791535	3807.7	54717	57165	61219	63086	65709	3155816	42	6.5999999	5.5	4.5	4	3.5	1	103174
06059	Orange County	CA	2014	12	1509910	1366967	.s	25858	1440	46248	108839	107500	41	495	176	2482	197019387	200666095	208517447	212281069	223791535	3807.7	54717	57165	61219	63086	65709	3155816	42	6.5999999	5.5	4.5	4	3.5	1	103174
06059	Orange County	CA	2016	3	1544346	1390640	1522	25007	1334	48953	112150	110674	45	468	173	2707	197019387	200666095	208517447	212281069	223791535	3807.7	54717	57165	61219	63086	65709	3155816	42	6.5999999	5.5	4.5	4	3.5	1	103174
06059	Orange County	CA	2015	1	1490737	1343825	1440	25462	1255	45384	108243	106874	42	498	170	2574	197019387	200666095	208517447	212281069	223791535	3807.7	54717	57165	61219	63086	65709	3155816	42	6.5999999	5.5	4.5	4	3.5	1	103174
06059	Orange County	CA	2013	7	1429578	1306883	.s	24010	1370	43334	103692	102344	31	508	163	2319	197019387	200666095	208517447	212281069	223791535	3807.7	54717	57165	61219	63086	65709	3155816	42	6.5999999	5.5	4.5	4	3.5	1	103174
06059	Orange County	CA	2013	3	1432028	1289471	1170	23608	1446	41674	100606	99252	25	504	167	2320	197019387	200666095	208517447	212281069	223791535	3807.7	54717	57165	61219	63086	65709	3155816	42	6.5999999	5.5	4.5	4	3.5	1	103174
06059	Orange County	CA	2015	3	1501566	1352618	1444	25678	1276	46216	108243	106874	42	498	170	2574	197019387	200666095	208517447	212281069	223791535	3807.7	54717	57165	61219	63086	65709	3155816	42	6.5999999	5.5	4.5	4	3.5	1	103174
06059	Orange County	CA	2018	6	1628893	1471960	1901	25463	1319	54824	121782	120319	74	500	193	2948	197019387	200666095	208517447	212281069	223791535	3807.7	54717	57165	61219	63086	65709	3155816	42	6.5999999	5.5	4.5	4	3.5	1	103174
06061	Placer County	CA	2019	4	170420	150541	370	3628	82	6185	13524	13217	22	62	19	346	16453755	17248647	18891434	19854262	21027562	247.60001	53456	56257	59854	61838	64015	374985	38.099998	7.6999998	6.3000002	5.0999999	4.5	3.9000001	2	90940
06061	Placer County	CA	2016	7	156490	140411	250	3818	124	5609	12396	12091	16	65	14	321	16453755	17248647	18891434	19854262	21027562	247.60001	53456	56257	59854	61838	64015	374985	38.099998	7.6999998	6.3000002	5.0999999	4.5	3.9000001	2	90940
06061	Placer County	CA	2017	1	157382	138569	230	3638	97	5684	12484	12172	15	65	17	322	16453755	17248647	18891434	19854262	21027562	247.60001	53456	56257	59854	61838	64015	374985	38.099998	7.6999998	6.3000002	5.0999999	4.5	3.9000001	2	90940
06061	Placer County	CA	2014	5	140897	123494	183	3354	94	4907	11088	10795	12	66	15	283	16453755	17248647	18891434	19854262	21027562	247.60001	53456	56257	59854	61838	64015	374985	38.099998	7.6999998	6.3000002	5.0999999	4.5	3.9000001	2	90940
06061	Placer County	CA	2013	7	136680	122222	145	3301	103	5033	10841	10545	10	62	12	258	16453755	17248647	18891434	19854262	21027562	247.60001	53456	56257	59854	61838	64015	374985	38.099998	7.6999998	6.3000002	5.0999999	4.5	3.9000001	2	90940
06061	Placer County	CA	2013	9	138321	121736	151	3401	98	4945	10841	10545	10	62	12	258	16453755	17248647	18891434	19854262	21027562	247.60001	53456	56257	59854	61838	64015	374985	38.099998	7.6999998	6.3000002	5.0999999	4.5	3.9000001	2	90940
06061	Placer County	CA	2018	10	170067	149849	379	3671	81	6000	13524	13216	23	64	17	344	16453755	17248647	18891434	19854262	21027562	247.60001	53456	56257	59854	61838	64015	374985	38.099998	7.6999998	6.3000002	5.0999999	4.5	3.9000001	2	90940
06061	Placer County	CA	2015	8	149890	133779	231	3663	141	4894	11848	11545	12	63	17	291	16453755	17248647	18891434	19854262	21027562	247.60001	53456	56257	59854	61838	64015	374985	38.099998	7.6999998	6.3000002	5.0999999	4.5	3.9000001	2	90940
06061	Placer County	CA	2016	5	155873	136802	225	3604	104	5439	12260	11952	14	66	15	315	16453755	17248647	18891434	19854262	21027562	247.60001	53456	56257	59854	61838	64015	374985	38.099998	7.6999998	6.3000002	5.0999999	4.5	3.9000001	2	90940
06061	Placer County	CA	2019	2	170562	151013	366	3684	81	6141	13373	13066	23	63	19	342	16453755	17248647	18891434	19854262	21027562	247.60001	53456	56257	59854	61838	64015	374985	38.099998	7.6999998	6.3000002	5.0999999	4.5	3.9000001	2	90940
06061	Placer County	CA	2016	1	152996	134617	193	3597	95	5126	12081	11772	12	63	15	311	16453755	17248647	18891434	19854262	21027562	247.60001	53456	56257	59854	61838	64015	374985	38.099998	7.6999998	6.3000002	5.0999999	4.5	3.9000001	2	90940
06061	Placer County	CA	2017	12	164379	147631	270	3691	101	5902	13096	12786	15	66	18	338	16453755	17248647	18891434	19854262	21027562	247.60001	53456	56257	59854	61838	64015	374985	38.099998	7.6999998	6.3000002	5.0999999	4.5	3.9000001	2	90940
06061	Placer County	CA	2014	10	143692	126208	184	3485	87	4895	11510	11222	12	68	15	289	16453755	17248647	18891434	19854262	21027562	247.60001	53456	56257	59854	61838	64015	374985	38.099998	7.6999998	6.3000002	5.0999999	4.5	3.9000001	2	90940
06061	Placer County	CA	2014	6	143063	125699	207	3423	101	5000	11088	10795	12	66	15	283	16453755	17248647	18891434	19854262	21027562	247.60001	53456	56257	59854	61838	64015	374985	38.099998	7.6999998	6.3000002	5.0999999	4.5	3.9000001	2	90940
06061	Placer County	CA	2019	8	173973	155661	393	3751	90	6488	13737	13431	23	62	17	346	16453755	17248647	18891434	19854262	21027562	247.60001	53456	56257	59854	61838	64015	374985	38.099998	7.6999998	6.3000002	5.0999999	4.5	3.9000001	2	90940
06061	Placer County	CA	2016	6	157112	138091	219	3757	118	5538	12260	11952	14	66	15	315	16453755	17248647	18891434	19854262	21027562	247.60001	53456	56257	59854	61838	64015	374985	38.099998	7.6999998	6.3000002	5.0999999	4.5	3.9000001	2	90940
06061	Placer County	CA	2018	9	169635	150292	377	3746	91	6076	13306	12998	23	64	17	343	16453755	17248647	18891434	19854262	21027562	247.60001	53456	56257	59854	61838	64015	374985	38.099998	7.6999998	6.3000002	5.0999999	4.5	3.9000001	2	90940
06061	Placer County	CA	2017	2	158160	139416	237	3608	96	5777	12484	12172	15	65	17	322	16453755	17248647	18891434	19854262	21027562	247.60001	53456	56257	59854	61838	64015	374985	38.099998	7.6999998	6.3000002	5.0999999	4.5	3.9000001	2	90940
06061	Placer County	CA	2017	3	159414	140187	254	3663	96	5896	12484	12172	15	65	17	322	16453755	17248647	18891434	19854262	21027562	247.60001	53456	56257	59854	61838	64015	374985	38.099998	7.6999998	6.3000002	5.0999999	4.5	3.9000001	2	90940
06061	Placer County	CA	2015	9	150065	132603	241	3629	131	4723	11848	11545	12	63	17	291	16453755	17248647	18891434	19854262	21027562	247.60001	53456	56257	59854	61838	64015	374985	38.099998	7.6999998	6.3000002	5.0999999	4.5	3.9000001	2	90940
06061	Placer County	CA	2014	1	139763	122721	138	3374	86	4694	11065	10772	12	63	13	281	16453755	17248647	18891434	19854262	21027562	247.60001	53456	56257	59854	61838	64015	374985	38.099998	7.6999998	6.3000002	5.0999999	4.5	3.9000001	2	90940
06061	Placer County	CA	2019	9	173190	153316	381	3713	81	6336	13737	13431	23	62	17	346	16453755	17248647	18891434	19854262	21027562	247.60001	53456	56257	59854	61838	64015	374985	38.099998	7.6999998	6.3000002	5.0999999	4.5	3.9000001	2	90940
06061	Placer County	CA	2015	11	151783	133442	222	3646	114	4809	12039	11739	12	63	17	295	16453755	17248647	18891434	19854262	21027562	247.60001	53456	56257	59854	61838	64015	374985	38.099998	7.6999998	6.3000002	5.0999999	4.5	3.9000001	2	90940
06061	Placer County	CA	2017	9	162211	143402	261	3690	114	5915	12891	12582	15	66	18	329	16453755	17248647	18891434	19854262	21027562	247.60001	53456	56257	59854	61838	64015	374985	38.099998	7.6999998	6.3000002	5.0999999	4.5	3.9000001	2	90940
06061	Placer County	CA	2018	8	169727	152054	393	3780	98	6212	13306	12998	23	64	17	343	16453755	17248647	18891434	19854262	21027562	247.60001	53456	56257	59854	61838	64015	374985	38.099998	7.6999998	6.3000002	5.0999999	4.5	3.9000001	2	90940
06061	Placer County	CA	2019	6	173249	153456	412	3688	91	6247	13524	13217	22	62	19	346	16453755	17248647	18891434	19854262	21027562	247.60001	53456	56257	59854	61838	64015	374985	38.099998	7.6999998	6.3000002	5.0999999	4.5	3.9000001	2	90940
06061	Placer County	CA	2017	10	163033	143646	270	3668	103	5850	13096	12786	15	66	18	338	16453755	17248647	18891434	19854262	21027562	247.60001	53456	56257	59854	61838	64015	374985	38.099998	7.6999998	6.3000002	5.0999999	4.5	3.9000001	2	90940
06061	Placer County	CA	2017	5	160238	141030	242	3730	99	5991	12729	12417	15	65	18	331	16453755	17248647	18891434	19854262	21027562	247.60001	53456	56257	59854	61838	64015	374985	38.099998	7.6999998	6.3000002	5.0999999	4.5	3.9000001	2	90940
06061	Placer County	CA	2013	5	136659	119419	138	3240	82	4934	10747	10451	8	60	13	262	16453755	17248647	18891434	19854262	21027562	247.60001	53456	56257	59854	61838	64015	374985	38.099998	7.6999998	6.3000002	5.0999999	4.5	3.9000001	2	90940
06061	Placer County	CA	2018	11	171465	151322	386	3696	77	6021	13524	13216	23	64	17	344	16453755	17248647	18891434	19854262	21027562	247.60001	53456	56257	59854	61838	64015	374985	38.099998	7.6999998	6.3000002	5.0999999	4.5	3.9000001	2	90940
06061	Placer County	CA	2019	1	170082	150678	359	3662	81	6122	13373	13066	23	63	19	342	16453755	17248647	18891434	19854262	21027562	247.60001	53456	56257	59854	61838	64015	374985	38.099998	7.6999998	6.3000002	5.0999999	4.5	3.9000001	2	90940
06061	Placer County	CA	2018	3	166189	146451	295	3555	92	6077	13015	12706	18	62	17	345	16453755	17248647	18891434	19854262	21027562	247.60001	53456	56257	59854	61838	64015	374985	38.099998	7.6999998	6.3000002	5.0999999	4.5	3.9000001	2	90940
06061	Placer County	CA	2015	7	148875	133334	222	3726	153	4946	11848	11545	12	63	17	291	16453755	17248647	18891434	19854262	21027562	247.60001	53456	56257	59854	61838	64015	374985	38.099998	7.6999998	6.3000002	5.0999999	4.5	3.9000001	2	90940
06061	Placer County	CA	2015	6	149365	130995	197	3664	102	4979	11666	11369	12	66	16	291	16453755	17248647	18891434	19854262	21027562	247.60001	53456	56257	59854	61838	64015	374985	38.099998	7.6999998	6.3000002	5.0999999	4.5	3.9000001	2	90940
06061	Placer County	CA	2014	2	139960	122912	150	3355	86	4667	11065	10772	12	63	13	281	16453755	17248647	18891434	19854262	21027562	247.60001	53456	56257	59854	61838	64015	374985	38.099998	7.6999998	6.3000002	5.0999999	4.5	3.9000001	2	90940
06061	Placer County	CA	2015	2	144986	127342	176	3552	93	4622	11480	11182	12	66	16	288	16453755	17248647	18891434	19854262	21027562	247.60001	53456	56257	59854	61838	64015	374985	38.099998	7.6999998	6.3000002	5.0999999	4.5	3.9000001	2	90940
06061	Placer County	CA	2018	6	169646	149701	428	3704	95	6229	13135	12828	21	63	17	346	16453755	17248647	18891434	19854262	21027562	247.60001	53456	56257	59854	61838	64015	374985	38.099998	7.6999998	6.3000002	5.0999999	4.5	3.9000001	2	90940
06061	Placer County	CA	2017	6	162456	142975	249	3784	112	6070	12729	12417	15	65	18	331	16453755	17248647	18891434	19854262	21027562	247.60001	53456	56257	59854	61838	64015	374985	38.099998	7.6999998	6.3000002	5.0999999	4.5	3.9000001	2	90940
06061	Placer County	CA	2013	10	138396	121226	136	3354	83	4875	11045	10749	10	62	12	258	16453755	17248647	18891434	19854262	21027562	247.60001	53456	56257	59854	61838	64015	374985	38.099998	7.6999998	6.3000002	5.0999999	4.5	3.9000001	2	90940
06061	Placer County	CA	2015	12	151854	136161	225	3662	107	4814	12039	11739	12	63	17	295	16453755	17248647	18891434	19854262	21027562	247.60001	53456	56257	59854	61838	64015	374985	38.099998	7.6999998	6.3000002	5.0999999	4.5	3.9000001	2	90940
06061	Placer County	CA	2016	11	158371	139376	278	3701	95	5498	12472	12167	16	65	16	321	16453755	17248647	18891434	19854262	21027562	247.60001	53456	56257	59854	61838	64015	374985	38.099998	7.6999998	6.3000002	5.0999999	4.5	3.9000001	2	90940
06061	Placer County	CA	2016	4	155792	137026	199	3603	100	5450	12260	11952	14	66	15	315	16453755	17248647	18891434	19854262	21027562	247.60001	53456	56257	59854	61838	64015	374985	38.099998	7.6999998	6.3000002	5.0999999	4.5	3.9000001	2	90940
06061	Placer County	CA	2016	10	157532	138690	281	3693	102	5521	12472	12167	16	65	16	321	16453755	17248647	18891434	19854262	21027562	247.60001	53456	56257	59854	61838	64015	374985	38.099998	7.6999998	6.3000002	5.0999999	4.5	3.9000001	2	90940
06061	Placer County	CA	2016	12	157499	141383	273	3680	99	5539	12472	12167	16	65	16	321	16453755	17248647	18891434	19854262	21027562	247.60001	53456	56257	59854	61838	64015	374985	38.099998	7.6999998	6.3000002	5.0999999	4.5	3.9000001	2	90940
06061	Placer County	CA	2014	11	145089	127411	173	3502	87	4924	11510	11222	12	68	15	289	16453755	17248647	18891434	19854262	21027562	247.60001	53456	56257	59854	61838	64015	374985	38.099998	7.6999998	6.3000002	5.0999999	4.5	3.9000001	2	90940
06061	Placer County	CA	2019	5	171662	151573	399	3684	79	6212	13524	13217	22	62	19	346	16453755	17248647	18891434	19854262	21027562	247.60001	53456	56257	59854	61838	64015	374985	38.099998	7.6999998	6.3000002	5.0999999	4.5	3.9000001	2	90940
06061	Placer County	CA	2018	2	165954	146672	283	3555	92	5991	13015	12706	18	62	17	345	16453755	17248647	18891434	19854262	21027562	247.60001	53456	56257	59854	61838	64015	374985	38.099998	7.6999998	6.3000002	5.0999999	4.5	3.9000001	2	90940
06061	Placer County	CA	2017	7	160752	144564	241	3812	111	6148	12891	12582	15	66	18	329	16453755	17248647	18891434	19854262	21027562	247.60001	53456	56257	59854	61838	64015	374985	38.099998	7.6999998	6.3000002	5.0999999	4.5	3.9000001	2	90940
06061	Placer County	CA	2017	4	159965	140787	245	3629	97	6038	12729	12417	15	65	18	331	16453755	17248647	18891434	19854262	21027562	247.60001	53456	56257	59854	61838	64015	374985	38.099998	7.6999998	6.3000002	5.0999999	4.5	3.9000001	2	90940
06061	Placer County	CA	2019	10	173332	153220	362	3660	85	6206	13986	13679	24	62	18	350	16453755	17248647	18891434	19854262	21027562	247.60001	53456	56257	59854	61838	64015	374985	38.099998	7.6999998	6.3000002	5.0999999	4.5	3.9000001	2	90940
06061	Placer County	CA	2013	11	139884	122472	125	3418	80	4882	11045	10749	10	62	12	258	16453755	17248647	18891434	19854262	21027562	247.60001	53456	56257	59854	61838	64015	374985	38.099998	7.6999998	6.3000002	5.0999999	4.5	3.9000001	2	90940
06061	Placer County	CA	2015	5	147178	128918	195	3591	97	4857	11666	11369	12	66	16	291	16453755	17248647	18891434	19854262	21027562	247.60001	53456	56257	59854	61838	64015	374985	38.099998	7.6999998	6.3000002	5.0999999	4.5	3.9000001	2	90940
06061	Placer County	CA	2014	9	143304	126599	194	3515	90	4964	11266	10976	12	67	15	288	16453755	17248647	18891434	19854262	21027562	247.60001	53456	56257	59854	61838	64015	374985	38.099998	7.6999998	6.3000002	5.0999999	4.5	3.9000001	2	90940
06061	Placer County	CA	2013	1	134601	117600	133	3287	70	4612	10530	10233	8	58	13	262	16453755	17248647	18891434	19854262	21027562	247.60001	53456	56257	59854	61838	64015	374985	38.099998	7.6999998	6.3000002	5.0999999	4.5	3.9000001	2	90940
06061	Placer County	CA	2019	11	175219	154921	369	3709	84	6192	13986	13679	24	62	18	350	16453755	17248647	18891434	19854262	21027562	247.60001	53456	56257	59854	61838	64015	374985	38.099998	7.6999998	6.3000002	5.0999999	4.5	3.9000001	2	90940
06061	Placer County	CA	2017	11	164170	144752	273	3701	99	5836	13096	12786	15	66	18	338	16453755	17248647	18891434	19854262	21027562	247.60001	53456	56257	59854	61838	64015	374985	38.099998	7.6999998	6.3000002	5.0999999	4.5	3.9000001	2	90940
06061	Placer County	CA	2019	3	170935	150836	362	3620	87	6177	13373	13066	23	63	19	342	16453755	17248647	18891434	19854262	21027562	247.60001	53456	56257	59854	61838	64015	374985	38.099998	7.6999998	6.3000002	5.0999999	4.5	3.9000001	2	90940
06061	Placer County	CA	2014	4	140378	123025	153	3363	97	4910	11088	10795	12	66	15	283	16453755	17248647	18891434	19854262	21027562	247.60001	53456	56257	59854	61838	64015	374985	38.099998	7.6999998	6.3000002	5.0999999	4.5	3.9000001	2	90940
06061	Placer County	CA	2019	12	174216	156401	367	3683	88	6279	13986	13679	24	62	18	350	16453755	17248647	18891434	19854262	21027562	247.60001	53456	56257	59854	61838	64015	374985	38.099998	7.6999998	6.3000002	5.0999999	4.5	3.9000001	2	90940
06061	Placer County	CA	2016	9	158146	139727	268	3758	95	5576	12396	12091	16	65	14	321	16453755	17248647	18891434	19854262	21027562	247.60001	53456	56257	59854	61838	64015	374985	38.099998	7.6999998	6.3000002	5.0999999	4.5	3.9000001	2	90940
06061	Placer County	CA	2013	3	135662	118493	133	3217	74	4703	10530	10233	8	58	13	262	16453755	17248647	18891434	19854262	21027562	247.60001	53456	56257	59854	61838	64015	374985	38.099998	7.6999998	6.3000002	5.0999999	4.5	3.9000001	2	90940
06061	Placer County	CA	2018	12	170473	153010	387	3734	78	6024	13524	13216	23	64	17	344	16453755	17248647	18891434	19854262	21027562	247.60001	53456	56257	59854	61838	64015	374985	38.099998	7.6999998	6.3000002	5.0999999	4.5	3.9000001	2	90940
06061	Placer County	CA	2013	4	136094	119085	133	3221	82	4896	10747	10451	8	60	13	262	16453755	17248647	18891434	19854262	21027562	247.60001	53456	56257	59854	61838	64015	374985	38.099998	7.6999998	6.3000002	5.0999999	4.5	3.9000001	2	90940
06061	Placer County	CA	2015	3	145826	127720	184	3543	94	4697	11480	11182	12	66	16	288	16453755	17248647	18891434	19854262	21027562	247.60001	53456	56257	59854	61838	64015	374985	38.099998	7.6999998	6.3000002	5.0999999	4.5	3.9000001	2	90940
06061	Placer County	CA	2016	2	154132	135723	184	3583	92	5333	12081	11772	12	63	15	311	16453755	17248647	18891434	19854262	21027562	247.60001	53456	56257	59854	61838	64015	374985	38.099998	7.6999998	6.3000002	5.0999999	4.5	3.9000001	2	90940
06061	Placer County	CA	2018	1	165117	145902	271	3553	93	5965	13015	12706	18	62	17	345	16453755	17248647	18891434	19854262	21027562	247.60001	53456	56257	59854	61838	64015	374985	38.099998	7.6999998	6.3000002	5.0999999	4.5	3.9000001	2	90940
06061	Placer County	CA	2013	6	138382	120936	134	3289	96	4996	10747	10451	8	60	13	262	16453755	17248647	18891434	19854262	21027562	247.60001	53456	56257	59854	61838	64015	374985	38.099998	7.6999998	6.3000002	5.0999999	4.5	3.9000001	2	90940
06061	Placer County	CA	2013	2	135549	118702	133	3240	72	4733	10530	10233	8	58	13	262	16453755	17248647	18891434	19854262	21027562	247.60001	53456	56257	59854	61838	64015	374985	38.099998	7.6999998	6.3000002	5.0999999	4.5	3.9000001	2	90940
06061	Placer County	CA	2014	12	144637	129487	172	3530	91	4905	11510	11222	12	68	15	289	16453755	17248647	18891434	19854262	21027562	247.60001	53456	56257	59854	61838	64015	374985	38.099998	7.6999998	6.3000002	5.0999999	4.5	3.9000001	2	90940
06061	Placer County	CA	2016	3	153470	134613	191	3563	92	5320	12081	11772	12	63	15	311	16453755	17248647	18891434	19854262	21027562	247.60001	53456	56257	59854	61838	64015	374985	38.099998	7.6999998	6.3000002	5.0999999	4.5	3.9000001	2	90940
06061	Placer County	CA	2015	4	146231	128247	179	3525	98	4898	11666	11369	12	66	16	291	16453755	17248647	18891434	19854262	21027562	247.60001	53456	56257	59854	61838	64015	374985	38.099998	7.6999998	6.3000002	5.0999999	4.5	3.9000001	2	90940
06061	Placer County	CA	2013	12	139707	124950	127	3428	81	4902	11045	10749	10	62	12	258	16453755	17248647	18891434	19854262	21027562	247.60001	53456	56257	59854	61838	64015	374985	38.099998	7.6999998	6.3000002	5.0999999	4.5	3.9000001	2	90940
06061	Placer County	CA	2018	5	167473	147558	425	3718	88	6119	13135	12828	21	63	17	346	16453755	17248647	18891434	19854262	21027562	247.60001	53456	56257	59854	61838	64015	374985	38.099998	7.6999998	6.3000002	5.0999999	4.5	3.9000001	2	90940
06061	Placer County	CA	2014	8	143469	127850	208	3533	92	5083	11266	10976	12	67	15	288	16453755	17248647	18891434	19854262	21027562	247.60001	53456	56257	59854	61838	64015	374985	38.099998	7.6999998	6.3000002	5.0999999	4.5	3.9000001	2	90940
06061	Placer County	CA	2013	8	138194	122866	153	3415	102	4995	10841	10545	10	62	12	258	16453755	17248647	18891434	19854262	21027562	247.60001	53456	56257	59854	61838	64015	374985	38.099998	7.6999998	6.3000002	5.0999999	4.5	3.9000001	2	90940
06061	Placer County	CA	2019	7	172427	155308	400	3756	91	6553	13737	13431	23	62	17	346	16453755	17248647	18891434	19854262	21027562	247.60001	53456	56257	59854	61838	64015	374985	38.099998	7.6999998	6.3000002	5.0999999	4.5	3.9000001	2	90940
06061	Placer County	CA	2015	10	150669	132615	209	3643	114	4790	12039	11739	12	63	17	295	16453755	17248647	18891434	19854262	21027562	247.60001	53456	56257	59854	61838	64015	374985	38.099998	7.6999998	6.3000002	5.0999999	4.5	3.9000001	2	90940
06061	Placer County	CA	2014	7	141049	126239	208	3523	87	5015	11266	10976	12	67	15	288	16453755	17248647	18891434	19854262	21027562	247.60001	53456	56257	59854	61838	64015	374985	38.099998	7.6999998	6.3000002	5.0999999	4.5	3.9000001	2	90940
06061	Placer County	CA	2014	3	140214	122860	160	3355	89	4791	11065	10772	12	63	13	281	16453755	17248647	18891434	19854262	21027562	247.60001	53456	56257	59854	61838	64015	374985	38.099998	7.6999998	6.3000002	5.0999999	4.5	3.9000001	2	90940
06061	Placer County	CA	2018	4	166994	147352	425	3686	90	6112	13135	12828	21	63	17	346	16453755	17248647	18891434	19854262	21027562	247.60001	53456	56257	59854	61838	64015	374985	38.099998	7.6999998	6.3000002	5.0999999	4.5	3.9000001	2	90940
06061	Placer County	CA	2018	7	168291	151369	445	3813	97	6203	13306	12998	23	64	17	343	16453755	17248647	18891434	19854262	21027562	247.60001	53456	56257	59854	61838	64015	374985	38.099998	7.6999998	6.3000002	5.0999999	4.5	3.9000001	2	90940
06061	Placer County	CA	2016	8	157844	140971	264	3830	116	5606	12396	12091	16	65	14	321	16453755	17248647	18891434	19854262	21027562	247.60001	53456	56257	59854	61838	64015	374985	38.099998	7.6999998	6.3000002	5.0999999	4.5	3.9000001	2	90940
06061	Placer County	CA	2015	1	145355	127621	176	3521	92	4629	11480	11182	12	66	16	288	16453755	17248647	18891434	19854262	21027562	247.60001	53456	56257	59854	61838	64015	374985	38.099998	7.6999998	6.3000002	5.0999999	4.5	3.9000001	2	90940
06061	Placer County	CA	2017	8	161863	144627	259	3798	119	6066	12891	12582	15	66	18	329	16453755	17248647	18891434	19854262	21027562	247.60001	53456	56257	59854	61838	64015	374985	38.099998	7.6999998	6.3000002	5.0999999	4.5	3.9000001	2	90940
06065	Riverside County	CA	2015	9	659611	537765	2017	15224	937	28001	56379	55108	59	316	123	1358	66143772	68490936	72375487	74405465	77102154	303.79999	33440	34753	36642	37936	38975	2355002	39.400002	9.8999996	8.1999998	6.6999998	6.0999999	5.3000002	1	79675
06065	Riverside County	CA	2015	2	643927	523393	1866	15273	903	27147	54234	52969	55	319	121	1333	66143772	68490936	72375487	74405465	77102154	303.79999	33440	34753	36642	37936	38975	2355002	39.400002	9.8999996	8.1999998	6.6999998	6.0999999	5.3000002	1	79675
06065	Riverside County	CA	2013	9	594150	478122	1780	14165	938	24545	50557	49271	45	313	123	1205	66143772	68490936	72375487	74405465	77102154	303.79999	33440	34753	36642	37936	38975	2355002	39.400002	9.8999996	8.1999998	6.6999998	6.0999999	5.3000002	1	79675
06065	Riverside County	CA	2019	11	785611	650325	2713	16097	1054	34274	70000	68646	79	334	141	1701	66143772	68490936	72375487	74405465	77102154	303.79999	33440	34753	36642	37936	38975	2355002	39.400002	9.8999996	8.1999998	6.6999998	6.0999999	5.3000002	1	79675
06065	Riverside County	CA	2015	11	678740	554763	1994	15518	956	28418	57707	56434	59	318	124	1390	66143772	68490936	72375487	74405465	77102154	303.79999	33440	34753	36642	37936	38975	2355002	39.400002	9.8999996	8.1999998	6.6999998	6.0999999	5.3000002	1	79675
06065	Riverside County	CA	2014	4	623545	504451	1742	14829	890	25792	52023	50751	53	322	125	1276	66143772	68490936	72375487	74405465	77102154	303.79999	33440	34753	36642	37936	38975	2355002	39.400002	9.8999996	8.1999998	6.6999998	6.0999999	5.3000002	1	79675
06065	Riverside County	CA	2014	7	617664	502535	1814	14839	919	26399	53036	51768	51	323	125	1301	66143772	68490936	72375487	74405465	77102154	303.79999	33440	34753	36642	37936	38975	2355002	39.400002	9.8999996	8.1999998	6.6999998	6.0999999	5.3000002	1	79675
06065	Riverside County	CA	2019	9	757444	626022	2615	15584	1102	33837	68588	67237	78	327	137	1681	66143772	68490936	72375487	74405465	77102154	303.79999	33440	34753	36642	37936	38975	2355002	39.400002	9.8999996	8.1999998	6.6999998	6.0999999	5.3000002	1	79675
06065	Riverside County	CA	2018	10	746029	613728	2575	15559	1015	33049	67406	66067	74	329	134	1618	66143772	68490936	72375487	74405465	77102154	303.79999	33440	34753	36642	37936	38975	2355002	39.400002	9.8999996	8.1999998	6.6999998	6.0999999	5.3000002	1	79675
06065	Riverside County	CA	2016	7	681163	558965	2146	15716	914	30409	59769	58451	64	335	127	1423	66143772	68490936	72375487	74405465	77102154	303.79999	33440	34753	36642	37936	38975	2355002	39.400002	9.8999996	8.1999998	6.6999998	6.0999999	5.3000002	1	79675
06065	Riverside County	CA	2016	9	688587	562435	2164	15714	943	30095	59769	58451	64	335	127	1423	66143772	68490936	72375487	74405465	77102154	303.79999	33440	34753	36642	37936	38975	2355002	39.400002	9.8999996	8.1999998	6.6999998	6.0999999	5.3000002	1	79675
06065	Riverside County	CA	2015	12	680905	557072	2001	15504	956	28568	57707	56434	59	318	124	1390	66143772	68490936	72375487	74405465	77102154	303.79999	33440	34753	36642	37936	38975	2355002	39.400002	9.8999996	8.1999998	6.6999998	6.0999999	5.3000002	1	79675
06065	Riverside County	CA	2016	11	706661	578155	1999	15794	919	30320	59778	58461	64	336	128	1427	66143772	68490936	72375487	74405465	77102154	303.79999	33440	34753	36642	37936	38975	2355002	39.400002	9.8999996	8.1999998	6.6999998	6.0999999	5.3000002	1	79675
06065	Riverside County	CA	2016	12	706809	579697	2144	15850	992	30288	59778	58461	64	336	128	1427	66143772	68490936	72375487	74405465	77102154	303.79999	33440	34753	36642	37936	38975	2355002	39.400002	9.8999996	8.1999998	6.6999998	6.0999999	5.3000002	1	79675
06065	Riverside County	CA	2019	3	755293	621683	2594	15686	1053	34135	67045	65700	76	326	137	1665	66143772	68490936	72375487	74405465	77102154	303.79999	33440	34753	36642	37936	38975	2355002	39.400002	9.8999996	8.1999998	6.6999998	6.0999999	5.3000002	1	79675
06065	Riverside County	CA	2014	12	641737	523091	1803	15327	924	26769	53978	52710	53	320	126	1298	66143772	68490936	72375487	74405465	77102154	303.79999	33440	34753	36642	37936	38975	2355002	39.400002	9.8999996	8.1999998	6.6999998	6.0999999	5.3000002	1	79675
06065	Riverside County	CA	2017	11	734300	604147	2374	15590	1062	31640	64414	63083	65	318	131	1498	66143772	68490936	72375487	74405465	77102154	303.79999	33440	34753	36642	37936	38975	2355002	39.400002	9.8999996	8.1999998	6.6999998	6.0999999	5.3000002	1	79675
06065	Riverside County	CA	2019	2	749362	616276	2551	15807	1046	33680	67045	65700	76	326	137	1665	66143772	68490936	72375487	74405465	77102154	303.79999	33440	34753	36642	37936	38975	2355002	39.400002	9.8999996	8.1999998	6.6999998	6.0999999	5.3000002	1	79675
06065	Riverside County	CA	2018	1	726471	596170	2406	15368	960	31626	64294	62949	69	317	127	1548	66143772	68490936	72375487	74405465	77102154	303.79999	33440	34753	36642	37936	38975	2355002	39.400002	9.8999996	8.1999998	6.6999998	6.0999999	5.3000002	1	79675
06065	Riverside County	CA	2018	12	753119	622886	2518	15922	1019	33169	67406	66067	74	329	134	1618	66143772	68490936	72375487	74405465	77102154	303.79999	33440	34753	36642	37936	38975	2355002	39.400002	9.8999996	8.1999998	6.6999998	6.0999999	5.3000002	1	79675
06065	Riverside County	CA	2013	10	602285	485138	1724	14191	936	24553	51776	50503	46	324	123	1208	66143772	68490936	72375487	74405465	77102154	303.79999	33440	34753	36642	37936	38975	2355002	39.400002	9.8999996	8.1999998	6.6999998	6.0999999	5.3000002	1	79675
06065	Riverside County	CA	2018	3	731751	601087	2456	15424	975	32309	64294	62949	69	317	127	1548	66143772	68490936	72375487	74405465	77102154	303.79999	33440	34753	36642	37936	38975	2355002	39.400002	9.8999996	8.1999998	6.6999998	6.0999999	5.3000002	1	79675
06065	Riverside County	CA	2014	10	632237	512290	1844	15075	904	26828	53978	52710	53	320	126	1298	66143772	68490936	72375487	74405465	77102154	303.79999	33440	34753	36642	37936	38975	2355002	39.400002	9.8999996	8.1999998	6.6999998	6.0999999	5.3000002	1	79675
06065	Riverside County	CA	2014	5	626425	507039	1796	14759	909	26135	52023	50751	53	322	125	1276	66143772	68490936	72375487	74405465	77102154	303.79999	33440	34753	36642	37936	38975	2355002	39.400002	9.8999996	8.1999998	6.6999998	6.0999999	5.3000002	1	79675
06065	Riverside County	CA	2019	10	771685	637009	2766	15662	1072	33982	70000	68646	79	334	141	1701	66143772	68490936	72375487	74405465	77102154	303.79999	33440	34753	36642	37936	38975	2355002	39.400002	9.8999996	8.1999998	6.6999998	6.0999999	5.3000002	1	79675
06065	Riverside County	CA	2017	6	715482	585888	2299	15167	1027	31560	62268	60943	63	312	132	1495	66143772	68490936	72375487	74405465	77102154	303.79999	33440	34753	36642	37936	38975	2355002	39.400002	9.8999996	8.1999998	6.6999998	6.0999999	5.3000002	1	79675
06065	Riverside County	CA	2013	5	596474	479478	1707	14003	906	24326	49549	48263	42	311	122	1210	66143772	68490936	72375487	74405465	77102154	303.79999	33440	34753	36642	37936	38975	2355002	39.400002	9.8999996	8.1999998	6.6999998	6.0999999	5.3000002	1	79675
06065	Riverside County	CA	2019	6	761622	627396	2679	15531	1087	34448	67609	66261	78	325	138	1669	66143772	68490936	72375487	74405465	77102154	303.79999	33440	34753	36642	37936	38975	2355002	39.400002	9.8999996	8.1999998	6.6999998	6.0999999	5.3000002	1	79675
06065	Riverside County	CA	2018	11	756859	623948	2536	15787	1006	33226	67406	66067	74	329	134	1618	66143772	68490936	72375487	74405465	77102154	303.79999	33440	34753	36642	37936	38975	2355002	39.400002	9.8999996	8.1999998	6.6999998	6.0999999	5.3000002	1	79675
06065	Riverside County	CA	2017	5	713466	583955	2226	15230	1009	31573	62268	60943	63	312	132	1495	66143772	68490936	72375487	74405465	77102154	303.79999	33440	34753	36642	37936	38975	2355002	39.400002	9.8999996	8.1999998	6.6999998	6.0999999	5.3000002	1	79675
06065	Riverside County	CA	2017	12	732428	604027	2343	15717	1078	31631	64414	63083	65	318	131	1498	66143772	68490936	72375487	74405465	77102154	303.79999	33440	34753	36642	37936	38975	2355002	39.400002	9.8999996	8.1999998	6.6999998	6.0999999	5.3000002	1	79675
06065	Riverside County	CA	2016	2	678418	552989	2022	15577	911	29272	57942	56640	61	303	123	1408	66143772	68490936	72375487	74405465	77102154	303.79999	33440	34753	36642	37936	38975	2355002	39.400002	9.8999996	8.1999998	6.6999998	6.0999999	5.3000002	1	79675
06065	Riverside County	CA	2015	7	654195	534830	1996	15078	920	28125	56379	55108	59	316	123	1358	66143772	68490936	72375487	74405465	77102154	303.79999	33440	34753	36642	37936	38975	2355002	39.400002	9.8999996	8.1999998	6.6999998	6.0999999	5.3000002	1	79675
06065	Riverside County	CA	2014	9	626138	506967	1829	14900	949	26541	53036	51768	51	323	125	1301	66143772	68490936	72375487	74405465	77102154	303.79999	33440	34753	36642	37936	38975	2355002	39.400002	9.8999996	8.1999998	6.6999998	6.0999999	5.3000002	1	79675
06065	Riverside County	CA	2016	1	676650	551551	2015	15099	901	28918	57942	56640	61	303	123	1408	66143772	68490936	72375487	74405465	77102154	303.79999	33440	34753	36642	37936	38975	2355002	39.400002	9.8999996	8.1999998	6.6999998	6.0999999	5.3000002	1	79675
06065	Riverside County	CA	2014	6	626555	506926	1805	14904	921	26115	52023	50751	53	322	125	1276	66143772	68490936	72375487	74405465	77102154	303.79999	33440	34753	36642	37936	38975	2355002	39.400002	9.8999996	8.1999998	6.6999998	6.0999999	5.3000002	1	79675
06065	Riverside County	CA	2018	6	740332	609033	2477	15226	1022	32838	65450	64105	72	323	134	1577	66143772	68490936	72375487	74405465	77102154	303.79999	33440	34753	36642	37936	38975	2355002	39.400002	9.8999996	8.1999998	6.6999998	6.0999999	5.3000002	1	79675
06065	Riverside County	CA	2018	2	729597	599358	2431	15467	980	32072	64294	62949	69	317	127	1548	66143772	68490936	72375487	74405465	77102154	303.79999	33440	34753	36642	37936	38975	2355002	39.400002	9.8999996	8.1999998	6.6999998	6.0999999	5.3000002	1	79675
06065	Riverside County	CA	2015	10	670380	546843	1980	15482	917	28274	57707	56434	59	318	124	1390	66143772	68490936	72375487	74405465	77102154	303.79999	33440	34753	36642	37936	38975	2355002	39.400002	9.8999996	8.1999998	6.6999998	6.0999999	5.3000002	1	79675
06065	Riverside County	CA	2018	9	735062	605915	2581	15496	1050	33039	66405	65066	74	327	135	1602	66143772	68490936	72375487	74405465	77102154	303.79999	33440	34753	36642	37936	38975	2355002	39.400002	9.8999996	8.1999998	6.6999998	6.0999999	5.3000002	1	79675
06065	Riverside County	CA	2019	5	758715	624482	2663	15681	1036	34375	67609	66261	78	325	138	1669	66143772	68490936	72375487	74405465	77102154	303.79999	33440	34753	36642	37936	38975	2355002	39.400002	9.8999996	8.1999998	6.6999998	6.0999999	5.3000002	1	79675
06065	Riverside County	CA	2015	3	648406	527960	1898	15225	919	27437	54234	52969	55	319	121	1333	66143772	68490936	72375487	74405465	77102154	303.79999	33440	34753	36642	37936	38975	2355002	39.400002	9.8999996	8.1999998	6.6999998	6.0999999	5.3000002	1	79675
06065	Riverside County	CA	2019	1	748787	616159	2505	15699	1049	33120	67045	65700	76	326	137	1665	66143772	68490936	72375487	74405465	77102154	303.79999	33440	34753	36642	37936	38975	2355002	39.400002	9.8999996	8.1999998	6.6999998	6.0999999	5.3000002	1	79675
06065	Riverside County	CA	2017	8	707389	581316	2384	15226	1048	31841	63335	62018	65	317	129	1498	66143772	68490936	72375487	74405465	77102154	303.79999	33440	34753	36642	37936	38975	2355002	39.400002	9.8999996	8.1999998	6.6999998	6.0999999	5.3000002	1	79675
06065	Riverside County	CA	2014	2	617224	499060	1722	14969	881	25468	52393	51124	51	315	123	1269	66143772	68490936	72375487	74405465	77102154	303.79999	33440	34753	36642	37936	38975	2355002	39.400002	9.8999996	8.1999998	6.6999998	6.0999999	5.3000002	1	79675
06065	Riverside County	CA	2016	4	689766	563412	2062	15821	920	30068	58831	57520	63	305	126	1414	66143772	68490936	72375487	74405465	77102154	303.79999	33440	34753	36642	37936	38975	2355002	39.400002	9.8999996	8.1999998	6.6999998	6.0999999	5.3000002	1	79675
06065	Riverside County	CA	2013	11	613361	495766	1694	14730	940	24790	51776	50503	46	324	123	1208	66143772	68490936	72375487	74405465	77102154	303.79999	33440	34753	36642	37936	38975	2355002	39.400002	9.8999996	8.1999998	6.6999998	6.0999999	5.3000002	1	79675
06065	Riverside County	CA	2013	6	597098	479905	1728	13925	921	24539	49549	48263	42	311	122	1210	66143772	68490936	72375487	74405465	77102154	303.79999	33440	34753	36642	37936	38975	2355002	39.400002	9.8999996	8.1999998	6.6999998	6.0999999	5.3000002	1	79675
06065	Riverside County	CA	2017	2	698141	569197	2151	15280	1020	30517	60144	58817	60	308	128	1443	66143772	68490936	72375487	74405465	77102154	303.79999	33440	34753	36642	37936	38975	2355002	39.400002	9.8999996	8.1999998	6.6999998	6.0999999	5.3000002	1	79675
06065	Riverside County	CA	2015	1	640777	520823	1870	15256	880	26698	54234	52969	55	319	121	1333	66143772	68490936	72375487	74405465	77102154	303.79999	33440	34753	36642	37936	38975	2355002	39.400002	9.8999996	8.1999998	6.6999998	6.0999999	5.3000002	1	79675
06065	Riverside County	CA	2014	8	621603	503638	1861	14777	920	26493	53036	51768	51	323	125	1301	66143772	68490936	72375487	74405465	77102154	303.79999	33440	34753	36642	37936	38975	2355002	39.400002	9.8999996	8.1999998	6.6999998	6.0999999	5.3000002	1	79675
06065	Riverside County	CA	2015	6	656552	534455	1987	15241	952	28237	55140	53870	57	320	124	1355	66143772	68490936	72375487	74405465	77102154	303.79999	33440	34753	36642	37936	38975	2355002	39.400002	9.8999996	8.1999998	6.6999998	6.0999999	5.3000002	1	79675
06065	Riverside County	CA	2013	3	591375	474791	1633	14021	881	23659	47518	46237	41	307	122	1201	66143772	68490936	72375487	74405465	77102154	303.79999	33440	34753	36642	37936	38975	2355002	39.400002	9.8999996	8.1999998	6.6999998	6.0999999	5.3000002	1	79675
06065	Riverside County	CA	2017	1	698010	569497	2126	15174	978	30370	60144	58817	60	308	128	1443	66143772	68490936	72375487	74405465	77102154	303.79999	33440	34753	36642	37936	38975	2355002	39.400002	9.8999996	8.1999998	6.6999998	6.0999999	5.3000002	1	79675
06065	Riverside County	CA	2016	3	683822	558128	2035	15687	918	29545	57942	56640	61	303	123	1408	66143772	68490936	72375487	74405465	77102154	303.79999	33440	34753	36642	37936	38975	2355002	39.400002	9.8999996	8.1999998	6.6999998	6.0999999	5.3000002	1	79675
06065	Riverside County	CA	2017	9	712611	584398	2419	15334	1059	31932	63335	62018	65	317	129	1498	66143772	68490936	72375487	74405465	77102154	303.79999	33440	34753	36642	37936	38975	2355002	39.400002	9.8999996	8.1999998	6.6999998	6.0999999	5.3000002	1	79675
06065	Riverside County	CA	2017	7	706650	582105	2320	15311	1019	31674	63335	62018	65	317	129	1498	66143772	68490936	72375487	74405465	77102154	303.79999	33440	34753	36642	37936	38975	2355002	39.400002	9.8999996	8.1999998	6.6999998	6.0999999	5.3000002	1	79675
06065	Riverside County	CA	2018	8	730919	603094	2528	15366	1050	33045	66405	65066	74	327	135	1602	66143772	68490936	72375487	74405465	77102154	303.79999	33440	34753	36642	37936	38975	2355002	39.400002	9.8999996	8.1999998	6.6999998	6.0999999	5.3000002	1	79675
06065	Riverside County	CA	2018	7	731564	606535	2484	15336	1064	32829	66405	65066	74	327	135	1602	66143772	68490936	72375487	74405465	77102154	303.79999	33440	34753	36642	37936	38975	2355002	39.400002	9.8999996	8.1999998	6.6999998	6.0999999	5.3000002	1	79675
06065	Riverside County	CA	2016	8	683311	558372	2155	15703	936	30393	59769	58451	64	335	127	1423	66143772	68490936	72375487	74405465	77102154	303.79999	33440	34753	36642	37936	38975	2355002	39.400002	9.8999996	8.1999998	6.6999998	6.0999999	5.3000002	1	79675
06065	Riverside County	CA	2019	8	757296	625535	2675	15496	1088	34253	68588	67237	78	327	137	1681	66143772	68490936	72375487	74405465	77102154	303.79999	33440	34753	36642	37936	38975	2355002	39.400002	9.8999996	8.1999998	6.6999998	6.0999999	5.3000002	1	79675
06065	Riverside County	CA	2017	3	706155	577069	2171	15271	1045	30875	60144	58817	60	308	128	1443	66143772	68490936	72375487	74405465	77102154	303.79999	33440	34753	36642	37936	38975	2355002	39.400002	9.8999996	8.1999998	6.6999998	6.0999999	5.3000002	1	79675
06065	Riverside County	CA	2015	5	656754	535080	1983	15269	939	28262	55140	53870	57	320	124	1355	66143772	68490936	72375487	74405465	77102154	303.79999	33440	34753	36642	37936	38975	2355002	39.400002	9.8999996	8.1999998	6.6999998	6.0999999	5.3000002	1	79675
06065	Riverside County	CA	2013	8	590488	475407	1781	13930	905	24651	50557	49271	45	313	123	1205	66143772	68490936	72375487	74405465	77102154	303.79999	33440	34753	36642	37936	38975	2355002	39.400002	9.8999996	8.1999998	6.6999998	6.0999999	5.3000002	1	79675
06065	Riverside County	CA	2013	2	585161	468684	1621	13984	880	23286	47518	46237	41	307	122	1201	66143772	68490936	72375487	74405465	77102154	303.79999	33440	34753	36642	37936	38975	2355002	39.400002	9.8999996	8.1999998	6.6999998	6.0999999	5.3000002	1	79675
06065	Riverside County	CA	2015	4	652975	531876	1912	15202	911	28099	55140	53870	57	320	124	1355	66143772	68490936	72375487	74405465	77102154	303.79999	33440	34753	36642	37936	38975	2355002	39.400002	9.8999996	8.1999998	6.6999998	6.0999999	5.3000002	1	79675
06065	Riverside County	CA	2013	7	587397	474752	1756	13836	903	24500	50557	49271	45	313	123	1205	66143772	68490936	72375487	74405465	77102154	303.79999	33440	34753	36642	37936	38975	2355002	39.400002	9.8999996	8.1999998	6.6999998	6.0999999	5.3000002	1	79675
06065	Riverside County	CA	2018	5	738662	607478	2468	15489	1009	32724	65450	64105	72	323	134	1577	66143772	68490936	72375487	74405465	77102154	303.79999	33440	34753	36642	37936	38975	2355002	39.400002	9.8999996	8.1999998	6.6999998	6.0999999	5.3000002	1	79675
06065	Riverside County	CA	2013	12	613752	497637	1682	14851	979	24746	51776	50503	46	324	123	1208	66143772	68490936	72375487	74405465	77102154	303.79999	33440	34753	36642	37936	38975	2355002	39.400002	9.8999996	8.1999998	6.6999998	6.0999999	5.3000002	1	79675
06065	Riverside County	CA	2016	10	698203	570357	2008	15736	918	30203	59778	58461	64	336	128	1427	66143772	68490936	72375487	74405465	77102154	303.79999	33440	34753	36642	37936	38975	2355002	39.400002	9.8999996	8.1999998	6.6999998	6.0999999	5.3000002	1	79675
06065	Riverside County	CA	2013	4	594395	477831	1666	13848	878	24114	49549	48263	42	311	122	1210	66143772	68490936	72375487	74405465	77102154	303.79999	33440	34753	36642	37936	38975	2355002	39.400002	9.8999996	8.1999998	6.6999998	6.0999999	5.3000002	1	79675
06065	Riverside County	CA	2013	1	583767	467427	1613	13947	873	22987	47518	46237	41	307	122	1201	66143772	68490936	72375487	74405465	77102154	303.79999	33440	34753	36642	37936	38975	2355002	39.400002	9.8999996	8.1999998	6.6999998	6.0999999	5.3000002	1	79675
06065	Riverside County	CA	2019	4	756930	623016	2618	15633	1033	34220	67609	66261	78	325	138	1669	66143772	68490936	72375487	74405465	77102154	303.79999	33440	34753	36642	37936	38975	2355002	39.400002	9.8999996	8.1999998	6.6999998	6.0999999	5.3000002	1	79675
06065	Riverside County	CA	2016	6	688998	561606	2140	15804	958	30167	58831	57520	63	305	126	1414	66143772	68490936	72375487	74405465	77102154	303.79999	33440	34753	36642	37936	38975	2355002	39.400002	9.8999996	8.1999998	6.6999998	6.0999999	5.3000002	1	79675
06065	Riverside County	CA	2018	4	736740	606098	2412	15472	995	32710	65450	64105	72	323	134	1577	66143772	68490936	72375487	74405465	77102154	303.79999	33440	34753	36642	37936	38975	2355002	39.400002	9.8999996	8.1999998	6.6999998	6.0999999	5.3000002	1	79675
06065	Riverside County	CA	2019	7	752611	626023	2662	15477	1073	34287	68588	67237	78	327	137	1681	66143772	68490936	72375487	74405465	77102154	303.79999	33440	34753	36642	37936	38975	2355002	39.400002	9.8999996	8.1999998	6.6999998	6.0999999	5.3000002	1	79675
06065	Riverside County	CA	2014	3	621238	502659	1734	14862	906	25797	52393	51124	51	315	123	1269	66143772	68490936	72375487	74405465	77102154	303.79999	33440	34753	36642	37936	38975	2355002	39.400002	9.8999996	8.1999998	6.6999998	6.0999999	5.3000002	1	79675
06065	Riverside County	CA	2017	10	721483	591796	2365	15384	1031	31574	64414	63083	65	318	131	1498	66143772	68490936	72375487	74405465	77102154	303.79999	33440	34753	36642	37936	38975	2355002	39.400002	9.8999996	8.1999998	6.6999998	6.0999999	5.3000002	1	79675
06065	Riverside County	CA	2015	8	656594	535899	2045	15083	932	28083	56379	55108	59	316	123	1358	66143772	68490936	72375487	74405465	77102154	303.79999	33440	34753	36642	37936	38975	2355002	39.400002	9.8999996	8.1999998	6.6999998	6.0999999	5.3000002	1	79675
06065	Riverside County	CA	2017	4	712070	582830	2201	15337	990	31121	62268	60943	63	312	132	1495	66143772	68490936	72375487	74405465	77102154	303.79999	33440	34753	36642	37936	38975	2355002	39.400002	9.8999996	8.1999998	6.6999998	6.0999999	5.3000002	1	79675
06065	Riverside County	CA	2019	12	781240	647751	2688	16023	1058	34314	70000	68646	79	334	141	1701	66143772	68490936	72375487	74405465	77102154	303.79999	33440	34753	36642	37936	38975	2355002	39.400002	9.8999996	8.1999998	6.6999998	6.0999999	5.3000002	1	79675
06065	Riverside County	CA	2016	5	690249	563377	2132	15869	943	30091	58831	57520	63	305	126	1414	66143772	68490936	72375487	74405465	77102154	303.79999	33440	34753	36642	37936	38975	2355002	39.400002	9.8999996	8.1999998	6.6999998	6.0999999	5.3000002	1	79675
06065	Riverside County	CA	2014	1	615139	497241	1696	14635	883	25074	52393	51124	51	315	123	1269	66143772	68490936	72375487	74405465	77102154	303.79999	33440	34753	36642	37936	38975	2355002	39.400002	9.8999996	8.1999998	6.6999998	6.0999999	5.3000002	1	79675
06065	Riverside County	CA	2014	11	641799	521343	1807	15216	923	26794	53978	52710	53	320	126	1298	66143772	68490936	72375487	74405465	77102154	303.79999	33440	34753	36642	37936	38975	2355002	39.400002	9.8999996	8.1999998	6.6999998	6.0999999	5.3000002	1	79675
06067	Sacramento County	CA	2016	12	643840	471819	1018	10575	609	19624	55626	50011	36	256	111	1025	73457810	75735305	78935508	79773093	82506601	1470.8	42946	45187	47853	48965	50445	1495400	41.700001	8.8999996	7.3000002	6	5.4000001	4.6999998	1	79238
06067	Sacramento County	CA	2019	11	693228	514462	1286	11011	550	21997	62392	56828	51	285	115	1209	73457810	75735305	78935508	79773093	82506601	1470.8	42946	45187	47853	48965	50445	1495400	41.700001	8.8999996	7.3000002	6	5.4000001	4.6999998	1	79238
06067	Sacramento County	CA	2017	1	632120	460458	964	10476	591	19515	55561	50070	35	252	109	1026	73457810	75735305	78935508	79773093	82506601	1470.8	42946	45187	47853	48965	50445	1495400	41.700001	8.8999996	7.3000002	6	5.4000001	4.6999998	1	79238
06067	Sacramento County	CA	2017	2	634763	462555	983	10447	593	19989	55561	50070	35	252	109	1026	73457810	75735305	78935508	79773093	82506601	1470.8	42946	45187	47853	48965	50445	1495400	41.700001	8.8999996	7.3000002	6	5.4000001	4.6999998	1	79238
06067	Sacramento County	CA	2013	8	596388	426504	1130	9608	635	16980	50808	44217	20	246	110	875	73457810	75735305	78935508	79773093	82506601	1470.8	42946	45187	47853	48965	50445	1495400	41.700001	8.8999996	7.3000002	6	5.4000001	4.6999998	1	79238
06067	Sacramento County	CA	2014	11	624159	442075	808	10609	644	18540	52974	46400	22	254	121	953	73457810	75735305	78935508	79773093	82506601	1470.8	42946	45187	47853	48965	50445	1495400	41.700001	8.8999996	7.3000002	6	5.4000001	4.6999998	1	79238
06067	Sacramento County	CA	2015	1	610200	433279	806	10424	606	17948	52931	46445	25	252	118	981	73457810	75735305	78935508	79773093	82506601	1470.8	42946	45187	47853	48965	50445	1495400	41.700001	8.8999996	7.3000002	6	5.4000001	4.6999998	1	79238
06067	Sacramento County	CA	2019	7	676056	506761	1233	11073	578	21700	61534	56011	49	288	110	1195	73457810	75735305	78935508	79773093	82506601	1470.8	42946	45187	47853	48965	50445	1495400	41.700001	8.8999996	7.3000002	6	5.4000001	4.6999998	1	79238
06067	Sacramento County	CA	2017	11	660074	485668	1062	10848	606	20710	58378	52874	39	264	106	1061	73457810	75735305	78935508	79773093	82506601	1470.8	42946	45187	47853	48965	50445	1495400	41.700001	8.8999996	7.3000002	6	5.4000001	4.6999998	1	79238
06067	Sacramento County	CA	2017	6	650496	476251	1035	10961	598	20525	56927	51450	36	262	111	1039	73457810	75735305	78935508	79773093	82506601	1470.8	42946	45187	47853	48965	50445	1495400	41.700001	8.8999996	7.3000002	6	5.4000001	4.6999998	1	79238
06067	Sacramento County	CA	2019	8	679349	509168	1247	10968	567	21735	61534	56011	49	288	110	1195	73457810	75735305	78935508	79773093	82506601	1470.8	42946	45187	47853	48965	50445	1495400	41.700001	8.8999996	7.3000002	6	5.4000001	4.6999998	1	79238
06067	Sacramento County	CA	2019	4	675582	499400	1221	11069	549	22272	60679	55244	49	281	108	1189	73457810	75735305	78935508	79773093	82506601	1470.8	42946	45187	47853	48965	50445	1495400	41.700001	8.8999996	7.3000002	6	5.4000001	4.6999998	1	79238
06067	Sacramento County	CA	2017	12	656935	486023	1065	10805	595	20752	58378	52874	39	264	106	1061	73457810	75735305	78935508	79773093	82506601	1470.8	42946	45187	47853	48965	50445	1495400	41.700001	8.8999996	7.3000002	6	5.4000001	4.6999998	1	79238
06067	Sacramento County	CA	2016	8	642080	469056	1022	10540	626	19280	55584	50132	37	254	114	1016	73457810	75735305	78935508	79773093	82506601	1470.8	42946	45187	47853	48965	50445	1495400	41.700001	8.8999996	7.3000002	6	5.4000001	4.6999998	1	79238
06067	Sacramento County	CA	2014	10	619629	439055	806	10447	639	18488	52974	46400	22	254	121	953	73457810	75735305	78935508	79773093	82506601	1470.8	42946	45187	47853	48965	50445	1495400	41.700001	8.8999996	7.3000002	6	5.4000001	4.6999998	1	79238
06067	Sacramento County	CA	2017	8	646892	478970	1061	10992	602	20189	57646	52219	39	263	108	1042	73457810	75735305	78935508	79773093	82506601	1470.8	42946	45187	47853	48965	50445	1495400	41.700001	8.8999996	7.3000002	6	5.4000001	4.6999998	1	79238
06067	Sacramento County	CA	2018	3	655469	482267	1045	10730	595	21204	57961	52569	46	264	105	1116	73457810	75735305	78935508	79773093	82506601	1470.8	42946	45187	47853	48965	50445	1495400	41.700001	8.8999996	7.3000002	6	5.4000001	4.6999998	1	79238
06067	Sacramento County	CA	2014	8	612834	438372	831	10387	688	18452	52390	45792	22	249	121	962	73457810	75735305	78935508	79773093	82506601	1470.8	42946	45187	47853	48965	50445	1495400	41.700001	8.8999996	7.3000002	6	5.4000001	4.6999998	1	79238
06067	Sacramento County	CA	2013	7	598987	425198	1176	9687	641	16868	50808	44217	20	246	110	875	73457810	75735305	78935508	79773093	82506601	1470.8	42946	45187	47853	48965	50445	1495400	41.700001	8.8999996	7.3000002	6	5.4000001	4.6999998	1	79238
06067	Sacramento County	CA	2015	2	612333	434789	818	10400	609	18408	52931	46445	25	252	118	981	73457810	75735305	78935508	79773093	82506601	1470.8	42946	45187	47853	48965	50445	1495400	41.700001	8.8999996	7.3000002	6	5.4000001	4.6999998	1	79238
06067	Sacramento County	CA	2018	7	663293	496665	1200	11305	617	21281	59250	53896	49	282	105	1139	73457810	75735305	78935508	79773093	82506601	1470.8	42946	45187	47853	48965	50445	1495400	41.700001	8.8999996	7.3000002	6	5.4000001	4.6999998	1	79238
06067	Sacramento County	CA	2013	5	601288	423804	1167	9696	635	17027	49831	43256	22	249	110	866	73457810	75735305	78935508	79773093	82506601	1470.8	42946	45187	47853	48965	50445	1495400	41.700001	8.8999996	7.3000002	6	5.4000001	4.6999998	1	79238
06067	Sacramento County	CA	2016	6	640633	465810	1003	10430	648	19446	54891	49299	30	252	113	1009	73457810	75735305	78935508	79773093	82506601	1470.8	42946	45187	47853	48965	50445	1495400	41.700001	8.8999996	7.3000002	6	5.4000001	4.6999998	1	79238
06067	Sacramento County	CA	2018	10	673022	499669	1189	11158	613	21610	60123	54690	52	287	111	1165	73457810	75735305	78935508	79773093	82506601	1470.8	42946	45187	47853	48965	50445	1495400	41.700001	8.8999996	7.3000002	6	5.4000001	4.6999998	1	79238
06067	Sacramento County	CA	2017	3	639846	465897	976	10541	617	20163	55561	50070	35	252	109	1026	73457810	75735305	78935508	79773093	82506601	1470.8	42946	45187	47853	48965	50445	1495400	41.700001	8.8999996	7.3000002	6	5.4000001	4.6999998	1	79238
06067	Sacramento County	CA	2014	9	617879	438648	821	10418	697	18493	52390	45792	22	249	121	962	73457810	75735305	78935508	79773093	82506601	1470.8	42946	45187	47853	48965	50445	1495400	41.700001	8.8999996	7.3000002	6	5.4000001	4.6999998	1	79238
06067	Sacramento County	CA	2016	10	645034	470252	1027	10686	603	19744	55626	50011	36	256	111	1025	73457810	75735305	78935508	79773093	82506601	1470.8	42946	45187	47853	48965	50445	1495400	41.700001	8.8999996	7.3000002	6	5.4000001	4.6999998	1	79238
06067	Sacramento County	CA	2018	6	667212	493874	1149	10902	631	21343	58660	53300	47	275	106	1124	73457810	75735305	78935508	79773093	82506601	1470.8	42946	45187	47853	48965	50445	1495400	41.700001	8.8999996	7.3000002	6	5.4000001	4.6999998	1	79238
06067	Sacramento County	CA	2019	3	674261	497556	1221	11091	552	21762	60040	54554	48	282	107	1176	73457810	75735305	78935508	79773093	82506601	1470.8	42946	45187	47853	48965	50445	1495400	41.700001	8.8999996	7.3000002	6	5.4000001	4.6999998	1	79238
06067	Sacramento County	CA	2018	5	666123	492441	1090	10926	617	21595	58660	53300	47	275	106	1124	73457810	75735305	78935508	79773093	82506601	1470.8	42946	45187	47853	48965	50445	1495400	41.700001	8.8999996	7.3000002	6	5.4000001	4.6999998	1	79238
06067	Sacramento County	CA	2019	5	679562	501965	1225	11102	572	22352	60679	55244	49	281	108	1189	73457810	75735305	78935508	79773093	82506601	1470.8	42946	45187	47853	48965	50445	1495400	41.700001	8.8999996	7.3000002	6	5.4000001	4.6999998	1	79238
06067	Sacramento County	CA	2019	6	679526	503337	1224	10991	584	21842	60679	55244	49	281	108	1189	73457810	75735305	78935508	79773093	82506601	1470.8	42946	45187	47853	48965	50445	1495400	41.700001	8.8999996	7.3000002	6	5.4000001	4.6999998	1	79238
06067	Sacramento County	CA	2013	11	613948	434734	1114	9745	646	17454	51589	45043	20	248	112	859	73457810	75735305	78935508	79773093	82506601	1470.8	42946	45187	47853	48965	50445	1495400	41.700001	8.8999996	7.3000002	6	5.4000001	4.6999998	1	79238
06067	Sacramento County	CA	2019	2	670912	495687	1191	11060	543	21649	60040	54554	48	282	107	1176	73457810	75735305	78935508	79773093	82506601	1470.8	42946	45187	47853	48965	50445	1495400	41.700001	8.8999996	7.3000002	6	5.4000001	4.6999998	1	79238
06067	Sacramento County	CA	2019	9	681785	508344	1240	11024	575	21961	61534	56011	49	288	110	1195	73457810	75735305	78935508	79773093	82506601	1470.8	42946	45187	47853	48965	50445	1495400	41.700001	8.8999996	7.3000002	6	5.4000001	4.6999998	1	79238
06067	Sacramento County	CA	2019	10	688684	510948	1271	10985	549	22051	62392	56828	51	285	115	1209	73457810	75735305	78935508	79773093	82506601	1470.8	42946	45187	47853	48965	50445	1495400	41.700001	8.8999996	7.3000002	6	5.4000001	4.6999998	1	79238
06067	Sacramento County	CA	2013	6	602077	424630	1183	9660	644	16965	49831	43256	22	249	110	866	73457810	75735305	78935508	79773093	82506601	1470.8	42946	45187	47853	48965	50445	1495400	41.700001	8.8999996	7.3000002	6	5.4000001	4.6999998	1	79238
06067	Sacramento County	CA	2019	12	687381	513005	1297	10936	570	21939	62392	56828	51	285	115	1209	73457810	75735305	78935508	79773093	82506601	1470.8	42946	45187	47853	48965	50445	1495400	41.700001	8.8999996	7.3000002	6	5.4000001	4.6999998	1	79238
06067	Sacramento County	CA	2017	9	650238	479394	1079	10793	633	20549	57646	52219	39	263	108	1042	73457810	75735305	78935508	79773093	82506601	1470.8	42946	45187	47853	48965	50445	1495400	41.700001	8.8999996	7.3000002	6	5.4000001	4.6999998	1	79238
06067	Sacramento County	CA	2015	5	625897	445388	848	10364	619	19063	53395	47044	25	252	116	970	73457810	75735305	78935508	79773093	82506601	1470.8	42946	45187	47853	48965	50445	1495400	41.700001	8.8999996	7.3000002	6	5.4000001	4.6999998	1	79238
06067	Sacramento County	CA	2015	4	620828	441780	829	10269	624	18576	53395	47044	25	252	116	970	73457810	75735305	78935508	79773093	82506601	1470.8	42946	45187	47853	48965	50445	1495400	41.700001	8.8999996	7.3000002	6	5.4000001	4.6999998	1	79238
06067	Sacramento County	CA	2013	12	610493	434316	1111	9852	626	17400	51589	45043	20	248	112	859	73457810	75735305	78935508	79773093	82506601	1470.8	42946	45187	47853	48965	50445	1495400	41.700001	8.8999996	7.3000002	6	5.4000001	4.6999998	1	79238
06067	Sacramento County	CA	2016	7	636675	469005	1034	10537	610	19415	55584	50132	37	254	114	1016	73457810	75735305	78935508	79773093	82506601	1470.8	42946	45187	47853	48965	50445	1495400	41.700001	8.8999996	7.3000002	6	5.4000001	4.6999998	1	79238
06067	Sacramento County	CA	2013	3	599882	422958	1155	9759	620	16443	48376	41775	21	245	109	853	73457810	75735305	78935508	79773093	82506601	1470.8	42946	45187	47853	48965	50445	1495400	41.700001	8.8999996	7.3000002	6	5.4000001	4.6999998	1	79238
06067	Sacramento County	CA	2016	5	640647	465275	998	10397	650	19690	54891	49299	30	252	113	1009	73457810	75735305	78935508	79773093	82506601	1470.8	42946	45187	47853	48965	50445	1495400	41.700001	8.8999996	7.3000002	6	5.4000001	4.6999998	1	79238
06067	Sacramento County	CA	2018	8	668124	499050	1186	11253	617	21193	59250	53896	49	282	105	1139	73457810	75735305	78935508	79773093	82506601	1470.8	42946	45187	47853	48965	50445	1495400	41.700001	8.8999996	7.3000002	6	5.4000001	4.6999998	1	79238
06067	Sacramento County	CA	2018	12	672684	502069	1170	11321	598	21776	60123	54690	52	287	111	1165	73457810	75735305	78935508	79773093	82506601	1470.8	42946	45187	47853	48965	50445	1495400	41.700001	8.8999996	7.3000002	6	5.4000001	4.6999998	1	79238
06067	Sacramento County	CA	2016	9	640408	467949	1015	10695	621	19642	55584	50132	37	254	114	1016	73457810	75735305	78935508	79773093	82506601	1470.8	42946	45187	47853	48965	50445	1495400	41.700001	8.8999996	7.3000002	6	5.4000001	4.6999998	1	79238
06067	Sacramento County	CA	2015	6	628205	446740	879	10357	626	19029	53395	47044	25	252	116	970	73457810	75735305	78935508	79773093	82506601	1470.8	42946	45187	47853	48965	50445	1495400	41.700001	8.8999996	7.3000002	6	5.4000001	4.6999998	1	79238
06067	Sacramento County	CA	2016	4	637177	463164	982	10349	633	19680	54891	49299	30	252	113	1009	73457810	75735305	78935508	79773093	82506601	1470.8	42946	45187	47853	48965	50445	1495400	41.700001	8.8999996	7.3000002	6	5.4000001	4.6999998	1	79238
06067	Sacramento County	CA	2015	3	619985	438213	829	10319	622	18680	52931	46445	25	252	118	981	73457810	75735305	78935508	79773093	82506601	1470.8	42946	45187	47853	48965	50445	1495400	41.700001	8.8999996	7.3000002	6	5.4000001	4.6999998	1	79238
06067	Sacramento County	CA	2013	1	589901	416234	1161	9879	599	16056	48376	41775	21	245	109	853	73457810	75735305	78935508	79773093	82506601	1470.8	42946	45187	47853	48965	50445	1495400	41.700001	8.8999996	7.3000002	6	5.4000001	4.6999998	1	79238
06067	Sacramento County	CA	2013	2	594492	418891	1159	9781	615	16362	48376	41775	21	245	109	853	73457810	75735305	78935508	79773093	82506601	1470.8	42946	45187	47853	48965	50445	1495400	41.700001	8.8999996	7.3000002	6	5.4000001	4.6999998	1	79238
06067	Sacramento County	CA	2018	2	654374	481958	1038	10718	578	21147	57961	52569	46	264	105	1116	73457810	75735305	78935508	79773093	82506601	1470.8	42946	45187	47853	48965	50445	1495400	41.700001	8.8999996	7.3000002	6	5.4000001	4.6999998	1	79238
06067	Sacramento County	CA	2018	4	660770	487863	1072	10815	633	21470	58660	53300	47	275	106	1124	73457810	75735305	78935508	79773093	82506601	1470.8	42946	45187	47853	48965	50445	1495400	41.700001	8.8999996	7.3000002	6	5.4000001	4.6999998	1	79238
06067	Sacramento County	CA	2014	3	605239	427444	770	9756	628	17625	51981	45450	19	246	114	907	73457810	75735305	78935508	79773093	82506601	1470.8	42946	45187	47853	48965	50445	1495400	41.700001	8.8999996	7.3000002	6	5.4000001	4.6999998	1	79238
06067	Sacramento County	CA	2016	1	624937	452846	925	10360	582	19015	54228	48626	30	246	112	997	73457810	75735305	78935508	79773093	82506601	1470.8	42946	45187	47853	48965	50445	1495400	41.700001	8.8999996	7.3000002	6	5.4000001	4.6999998	1	79238
06067	Sacramento County	CA	2014	4	609227	429980	787	9764	661	17952	51625	45022	22	253	122	929	73457810	75735305	78935508	79773093	82506601	1470.8	42946	45187	47853	48965	50445	1495400	41.700001	8.8999996	7.3000002	6	5.4000001	4.6999998	1	79238
06067	Sacramento County	CA	2016	2	629605	456849	940	10335	595	19248	54228	48626	30	246	112	997	73457810	75735305	78935508	79773093	82506601	1470.8	42946	45187	47853	48965	50445	1495400	41.700001	8.8999996	7.3000002	6	5.4000001	4.6999998	1	79238
06067	Sacramento County	CA	2017	7	643623	477521	1073	10935	606	20188	57646	52219	39	263	108	1042	73457810	75735305	78935508	79773093	82506601	1470.8	42946	45187	47853	48965	50445	1495400	41.700001	8.8999996	7.3000002	6	5.4000001	4.6999998	1	79238
06067	Sacramento County	CA	2014	6	616400	435634	805	10023	690	18152	51625	45022	22	253	122	929	73457810	75735305	78935508	79773093	82506601	1470.8	42946	45187	47853	48965	50445	1495400	41.700001	8.8999996	7.3000002	6	5.4000001	4.6999998	1	79238
06067	Sacramento County	CA	2015	7	628188	452137	895	10431	633	18858	53920	47756	25	245	114	971	73457810	75735305	78935508	79773093	82506601	1470.8	42946	45187	47853	48965	50445	1495400	41.700001	8.8999996	7.3000002	6	5.4000001	4.6999998	1	79238
06067	Sacramento County	CA	2014	5	615574	434554	781	9862	676	18184	51625	45022	22	253	122	929	73457810	75735305	78935508	79773093	82506601	1470.8	42946	45187	47853	48965	50445	1495400	41.700001	8.8999996	7.3000002	6	5.4000001	4.6999998	1	79238
06067	Sacramento County	CA	2015	10	636233	455932	858	10318	608	19181	54556	48456	26	247	117	993	73457810	75735305	78935508	79773093	82506601	1470.8	42946	45187	47853	48965	50445	1495400	41.700001	8.8999996	7.3000002	6	5.4000001	4.6999998	1	79238
06067	Sacramento County	CA	2013	10	610346	432174	1120	9588	620	17290	51589	45043	20	248	112	859	73457810	75735305	78935508	79773093	82506601	1470.8	42946	45187	47853	48965	50445	1495400	41.700001	8.8999996	7.3000002	6	5.4000001	4.6999998	1	79238
06067	Sacramento County	CA	2017	10	657039	483698	1069	10819	621	20647	58378	52874	39	264	106	1061	73457810	75735305	78935508	79773093	82506601	1470.8	42946	45187	47853	48965	50445	1495400	41.700001	8.8999996	7.3000002	6	5.4000001	4.6999998	1	79238
06067	Sacramento County	CA	2014	1	598968	422973	765	9722	609	17133	51981	45450	19	246	114	907	73457810	75735305	78935508	79773093	82506601	1470.8	42946	45187	47853	48965	50445	1495400	41.700001	8.8999996	7.3000002	6	5.4000001	4.6999998	1	79238
06067	Sacramento County	CA	2018	9	668361	497529	1174	11208	623	21446	59250	53896	49	282	105	1139	73457810	75735305	78935508	79773093	82506601	1470.8	42946	45187	47853	48965	50445	1495400	41.700001	8.8999996	7.3000002	6	5.4000001	4.6999998	1	79238
06067	Sacramento County	CA	2014	2	600561	424169	760	9717	623	17371	51981	45450	19	246	114	907	73457810	75735305	78935508	79773093	82506601	1470.8	42946	45187	47853	48965	50445	1495400	41.700001	8.8999996	7.3000002	6	5.4000001	4.6999998	1	79238
06067	Sacramento County	CA	2018	11	676936	501915	1185	11181	616	21718	60123	54690	52	287	111	1165	73457810	75735305	78935508	79773093	82506601	1470.8	42946	45187	47853	48965	50445	1495400	41.700001	8.8999996	7.3000002	6	5.4000001	4.6999998	1	79238
06067	Sacramento County	CA	2015	12	638371	460313	873	10362	613	19161	54556	48456	26	247	117	993	73457810	75735305	78935508	79773093	82506601	1470.8	42946	45187	47853	48965	50445	1495400	41.700001	8.8999996	7.3000002	6	5.4000001	4.6999998	1	79238
06067	Sacramento County	CA	2017	5	649896	474531	1002	10784	597	20709	56927	51450	36	262	111	1039	73457810	75735305	78935508	79773093	82506601	1470.8	42946	45187	47853	48965	50445	1495400	41.700001	8.8999996	7.3000002	6	5.4000001	4.6999998	1	79238
06067	Sacramento County	CA	2015	11	640712	458869	884	10285	607	19359	54556	48456	26	247	117	993	73457810	75735305	78935508	79773093	82506601	1470.8	42946	45187	47853	48965	50445	1495400	41.700001	8.8999996	7.3000002	6	5.4000001	4.6999998	1	79238
06067	Sacramento County	CA	2014	7	611786	437817	817	10310	680	18485	52390	45792	22	249	121	962	73457810	75735305	78935508	79773093	82506601	1470.8	42946	45187	47853	48965	50445	1495400	41.700001	8.8999996	7.3000002	6	5.4000001	4.6999998	1	79238
06067	Sacramento County	CA	2016	3	630601	456589	962	10301	603	19409	54228	48626	30	246	112	997	73457810	75735305	78935508	79773093	82506601	1470.8	42946	45187	47853	48965	50445	1495400	41.700001	8.8999996	7.3000002	6	5.4000001	4.6999998	1	79238
06067	Sacramento County	CA	2015	8	627477	451671	892	10372	646	18894	53920	47756	25	245	114	971	73457810	75735305	78935508	79773093	82506601	1470.8	42946	45187	47853	48965	50445	1495400	41.700001	8.8999996	7.3000002	6	5.4000001	4.6999998	1	79238
06067	Sacramento County	CA	2018	1	650573	478425	1033	10622	566	20373	57961	52569	46	264	105	1116	73457810	75735305	78935508	79773093	82506601	1470.8	42946	45187	47853	48965	50445	1495400	41.700001	8.8999996	7.3000002	6	5.4000001	4.6999998	1	79238
06067	Sacramento County	CA	2019	1	667871	493620	1184	11076	518	21100	60040	54554	48	282	107	1176	73457810	75735305	78935508	79773093	82506601	1470.8	42946	45187	47853	48965	50445	1495400	41.700001	8.8999996	7.3000002	6	5.4000001	4.6999998	1	79238
06067	Sacramento County	CA	2014	12	619962	441794	817	10628	628	18372	52974	46400	22	254	121	953	73457810	75735305	78935508	79773093	82506601	1470.8	42946	45187	47853	48965	50445	1495400	41.700001	8.8999996	7.3000002	6	5.4000001	4.6999998	1	79238
06067	Sacramento County	CA	2017	4	644536	469922	1002	10690	600	20547	56927	51450	36	262	111	1039	73457810	75735305	78935508	79773093	82506601	1470.8	42946	45187	47853	48965	50445	1495400	41.700001	8.8999996	7.3000002	6	5.4000001	4.6999998	1	79238
06067	Sacramento County	CA	2016	11	649432	472939	1022	10699	598	19694	55626	50011	36	256	111	1025	73457810	75735305	78935508	79773093	82506601	1470.8	42946	45187	47853	48965	50445	1495400	41.700001	8.8999996	7.3000002	6	5.4000001	4.6999998	1	79238
06067	Sacramento County	CA	2013	9	602009	426820	1120	9609	637	17142	50808	44217	20	246	110	875	73457810	75735305	78935508	79773093	82506601	1470.8	42946	45187	47853	48965	50445	1495400	41.700001	8.8999996	7.3000002	6	5.4000001	4.6999998	1	79238
06067	Sacramento County	CA	2013	4	597771	421081	1159	9666	620	16745	49831	43256	22	249	110	866	73457810	75735305	78935508	79773093	82506601	1470.8	42946	45187	47853	48965	50445	1495400	41.700001	8.8999996	7.3000002	6	5.4000001	4.6999998	1	79238
06067	Sacramento County	CA	2015	9	629639	450810	893	10309	639	19218	53920	47756	25	245	114	971	73457810	75735305	78935508	79773093	82506601	1470.8	42946	45187	47853	48965	50445	1495400	41.700001	8.8999996	7.3000002	6	5.4000001	4.6999998	1	79238
06069	San Benito County	CA	2016	4	16891	13857	115	.s	.s	551	1575	1518	6	8	3	24	1996611	2069960	2275993	2385697	2482964	39.799999	40398	41910	46239	48634	50955	58671	39.900002	11.1	9.3000002	7.5999999	6.6999998	5.8000002	2	114008
06069	San Benito County	CA	2018	4	17177	14192	61	.s	.s	602	1596	1540	5	8	3	30	1996611	2069960	2275993	2385697	2482964	39.799999	40398	41910	46239	48634	50955	58671	39.900002	11.1	9.3000002	7.5999999	6.6999998	5.8000002	2	114008
06069	San Benito County	CA	2016	5	17051	14021	117	.s	.s	558	1575	1518	6	8	3	24	1996611	2069960	2275993	2385697	2482964	39.799999	40398	41910	46239	48634	50955	58671	39.900002	11.1	9.3000002	7.5999999	6.6999998	5.8000002	2	114008
06069	San Benito County	CA	2015	2	14870	12038	152	.s	.s	530	1492	1439	6	7	1	24	1996611	2069960	2275993	2385697	2482964	39.799999	40398	41910	46239	48634	50955	58671	39.900002	11.1	9.3000002	7.5999999	6.6999998	5.8000002	2	114008
06069	San Benito County	CA	2014	8	17600	14941	144	.s	.s	560	1488	1436	6	8	2	25	1996611	2069960	2275993	2385697	2482964	39.799999	40398	41910	46239	48634	50955	58671	39.900002	11.1	9.3000002	7.5999999	6.6999998	5.8000002	2	114008
06069	San Benito County	CA	2017	4	17133	14054	70	393	43	545	1574	1518	7	8	4	27	1996611	2069960	2275993	2385697	2482964	39.799999	40398	41910	46239	48634	50955	58671	39.900002	11.1	9.3000002	7.5999999	6.6999998	5.8000002	2	114008
06069	San Benito County	CA	2017	10	17411	14436	59	.s	.s	544	1622	1566	6	8	4	28	1996611	2069960	2275993	2385697	2482964	39.799999	40398	41910	46239	48634	50955	58671	39.900002	11.1	9.3000002	7.5999999	6.6999998	5.8000002	2	114008
06069	San Benito County	CA	2018	1	15539	12602	59	.s	.s	598	1599	1543	5	8	4	30	1996611	2069960	2275993	2385697	2482964	39.799999	40398	41910	46239	48634	50955	58671	39.900002	11.1	9.3000002	7.5999999	6.6999998	5.8000002	2	114008
06069	San Benito County	CA	2018	9	17983	15082	75	.s	.s	600	1601	1545	6	8	3	30	1996611	2069960	2275993	2385697	2482964	39.799999	40398	41910	46239	48634	50955	58671	39.900002	11.1	9.3000002	7.5999999	6.6999998	5.8000002	2	114008
06069	San Benito County	CA	2015	1	14634	11843	143	.s	.s	535	1492	1439	6	7	1	24	1996611	2069960	2275993	2385697	2482964	39.799999	40398	41910	46239	48634	50955	58671	39.900002	11.1	9.3000002	7.5999999	6.6999998	5.8000002	2	114008
06069	San Benito County	CA	2015	4	15649	12859	152	.s	.s	532	1517	1464	6	7	1	25	1996611	2069960	2275993	2385697	2482964	39.799999	40398	41910	46239	48634	50955	58671	39.900002	11.1	9.3000002	7.5999999	6.6999998	5.8000002	2	114008
06069	San Benito County	CA	2018	7	16696	14530	63	.s	.s	587	1601	1545	6	8	3	30	1996611	2069960	2275993	2385697	2482964	39.799999	40398	41910	46239	48634	50955	58671	39.900002	11.1	9.3000002	7.5999999	6.6999998	5.8000002	2	114008
06069	San Benito County	CA	2014	11	15461	12638	129	.s	.s	535	1509	1456	6	8	2	25	1996611	2069960	2275993	2385697	2482964	39.799999	40398	41910	46239	48634	50955	58671	39.900002	11.1	9.3000002	7.5999999	6.6999998	5.8000002	2	114008
06069	San Benito County	CA	2019	7	17641	14860	174	.s	.s	665	1649	1591	6	9	3	35	1996611	2069960	2275993	2385697	2482964	39.799999	40398	41910	46239	48634	50955	58671	39.900002	11.1	9.3000002	7.5999999	6.6999998	5.8000002	2	114008
06069	San Benito County	CA	2019	5	17722	14605	156	.s	.s	664	1631	1574	6	9	3	35	1996611	2069960	2275993	2385697	2482964	39.799999	40398	41910	46239	48634	50955	58671	39.900002	11.1	9.3000002	7.5999999	6.6999998	5.8000002	2	114008
06069	San Benito County	CA	2019	6	17752	14680	160	.s	.s	670	1631	1574	6	9	3	35	1996611	2069960	2275993	2385697	2482964	39.799999	40398	41910	46239	48634	50955	58671	39.900002	11.1	9.3000002	7.5999999	6.6999998	5.8000002	2	114008
06069	San Benito County	CA	2015	5	15890	13032	150	.s	.s	535	1517	1464	6	7	1	25	1996611	2069960	2275993	2385697	2482964	39.799999	40398	41910	46239	48634	50955	58671	39.900002	11.1	9.3000002	7.5999999	6.6999998	5.8000002	2	114008
06069	San Benito County	CA	2019	10	17976	14786	162	505	42	695	1670	1612	6	9	3	35	1996611	2069960	2275993	2385697	2482964	39.799999	40398	41910	46239	48634	50955	58671	39.900002	11.1	9.3000002	7.5999999	6.6999998	5.8000002	2	114008
06069	San Benito County	CA	2018	8	17668	14864	69	.s	.s	598	1601	1545	6	8	3	30	1996611	2069960	2275993	2385697	2482964	39.799999	40398	41910	46239	48634	50955	58671	39.900002	11.1	9.3000002	7.5999999	6.6999998	5.8000002	2	114008
06069	San Benito County	CA	2014	12	14999	12196	131	.s	.s	545	1509	1456	6	8	2	25	1996611	2069960	2275993	2385697	2482964	39.799999	40398	41910	46239	48634	50955	58671	39.900002	11.1	9.3000002	7.5999999	6.6999998	5.8000002	2	114008
06069	San Benito County	CA	2018	2	16141	13170	58	.s	.s	599	1599	1543	5	8	4	30	1996611	2069960	2275993	2385697	2482964	39.799999	40398	41910	46239	48634	50955	58671	39.900002	11.1	9.3000002	7.5999999	6.6999998	5.8000002	2	114008
06069	San Benito County	CA	2013	4	14571	11946	116	301	16	534	1427	1374	7	6	3	25	1996611	2069960	2275993	2385697	2482964	39.799999	40398	41910	46239	48634	50955	58671	39.900002	11.1	9.3000002	7.5999999	6.6999998	5.8000002	2	114008
06069	San Benito County	CA	2017	8	17689	14937	77	418	53	517	1610	1554	7	8	4	26	1996611	2069960	2275993	2385697	2482964	39.799999	40398	41910	46239	48634	50955	58671	39.900002	11.1	9.3000002	7.5999999	6.6999998	5.8000002	2	114008
06069	San Benito County	CA	2016	3	16392	13409	118	.s	.s	558	1556	1498	6	7	2	23	1996611	2069960	2275993	2385697	2482964	39.799999	40398	41910	46239	48634	50955	58671	39.900002	11.1	9.3000002	7.5999999	6.6999998	5.8000002	2	114008
06069	San Benito County	CA	2018	5	17329	14306	57	.s	.s	612	1596	1540	5	8	3	30	1996611	2069960	2275993	2385697	2482964	39.799999	40398	41910	46239	48634	50955	58671	39.900002	11.1	9.3000002	7.5999999	6.6999998	5.8000002	2	114008
06069	San Benito County	CA	2016	9	17913	15015	100	.s	.s	544	1586	1528	7	8	3	24	1996611	2069960	2275993	2385697	2482964	39.799999	40398	41910	46239	48634	50955	58671	39.900002	11.1	9.3000002	7.5999999	6.6999998	5.8000002	2	114008
06069	San Benito County	CA	2017	12	15836	12910	62	.s	.s	576	1622	1566	6	8	4	28	1996611	2069960	2275993	2385697	2482964	39.799999	40398	41910	46239	48634	50955	58671	39.900002	11.1	9.3000002	7.5999999	6.6999998	5.8000002	2	114008
06069	San Benito County	CA	2014	2	14738	12069	138	363	9	504	1483	1431	6	7	3	23	1996611	2069960	2275993	2385697	2482964	39.799999	40398	41910	46239	48634	50955	58671	39.900002	11.1	9.3000002	7.5999999	6.6999998	5.8000002	2	114008
06069	San Benito County	CA	2019	3	16375	13359	126	495	21	674	1603	1547	6	9	3	35	1996611	2069960	2275993	2385697	2482964	39.799999	40398	41910	46239	48634	50955	58671	39.900002	11.1	9.3000002	7.5999999	6.6999998	5.8000002	2	114008
06069	San Benito County	CA	2018	12	16275	13272	70	429	19	621	1622	1566	6	8	3	30	1996611	2069960	2275993	2385697	2482964	39.799999	40398	41910	46239	48634	50955	58671	39.900002	11.1	9.3000002	7.5999999	6.6999998	5.8000002	2	114008
06069	San Benito County	CA	2014	6	16355	13615	123	.s	.s	547	1450	1398	6	7	3	25	1996611	2069960	2275993	2385697	2482964	39.799999	40398	41910	46239	48634	50955	58671	39.900002	11.1	9.3000002	7.5999999	6.6999998	5.8000002	2	114008
06069	San Benito County	CA	2017	7	17618	14947	76	419	48	517	1610	1554	7	8	4	26	1996611	2069960	2275993	2385697	2482964	39.799999	40398	41910	46239	48634	50955	58671	39.900002	11.1	9.3000002	7.5999999	6.6999998	5.8000002	2	114008
06069	San Benito County	CA	2017	2	16107	13039	94	.s	.s	568	1559	1501	6	8	3	27	1996611	2069960	2275993	2385697	2482964	39.799999	40398	41910	46239	48634	50955	58671	39.900002	11.1	9.3000002	7.5999999	6.6999998	5.8000002	2	114008
06069	San Benito County	CA	2015	11	15809	12899	97	.s	.s	560	1547	1494	6	7	1	25	1996611	2069960	2275993	2385697	2482964	39.799999	40398	41910	46239	48634	50955	58671	39.900002	11.1	9.3000002	7.5999999	6.6999998	5.8000002	2	114008
06069	San Benito County	CA	2014	10	16244	13447	139	.s	.s	538	1509	1456	6	8	2	25	1996611	2069960	2275993	2385697	2482964	39.799999	40398	41910	46239	48634	50955	58671	39.900002	11.1	9.3000002	7.5999999	6.6999998	5.8000002	2	114008
06069	San Benito County	CA	2017	3	16594	13554	77	.s	.s	574	1559	1501	6	8	3	27	1996611	2069960	2275993	2385697	2482964	39.799999	40398	41910	46239	48634	50955	58671	39.900002	11.1	9.3000002	7.5999999	6.6999998	5.8000002	2	114008
06069	San Benito County	CA	2016	7	17822	15151	110	.s	.s	570	1586	1528	7	8	3	24	1996611	2069960	2275993	2385697	2482964	39.799999	40398	41910	46239	48634	50955	58671	39.900002	11.1	9.3000002	7.5999999	6.6999998	5.8000002	2	114008
06069	San Benito County	CA	2017	9	17817	14865	60	424	54	510	1610	1554	7	8	4	26	1996611	2069960	2275993	2385697	2482964	39.799999	40398	41910	46239	48634	50955	58671	39.900002	11.1	9.3000002	7.5999999	6.6999998	5.8000002	2	114008
06069	San Benito County	CA	2015	12	15416	12520	96	.s	.s	540	1547	1494	6	7	1	25	1996611	2069960	2275993	2385697	2482964	39.799999	40398	41910	46239	48634	50955	58671	39.900002	11.1	9.3000002	7.5999999	6.6999998	5.8000002	2	114008
06069	San Benito County	CA	2013	2	13900	11290	123	355	12	515	1366	1312	7	6	3	26	1996611	2069960	2275993	2385697	2482964	39.799999	40398	41910	46239	48634	50955	58671	39.900002	11.1	9.3000002	7.5999999	6.6999998	5.8000002	2	114008
06069	San Benito County	CA	2017	1	15752	12726	89	.s	.s	565	1559	1501	6	8	3	27	1996611	2069960	2275993	2385697	2482964	39.799999	40398	41910	46239	48634	50955	58671	39.900002	11.1	9.3000002	7.5999999	6.6999998	5.8000002	2	114008
06069	San Benito County	CA	2013	12	14621	11984	116	.s	.s	517	1487	1434	6	6	3	25	1996611	2069960	2275993	2385697	2482964	39.799999	40398	41910	46239	48634	50955	58671	39.900002	11.1	9.3000002	7.5999999	6.6999998	5.8000002	2	114008
06069	San Benito County	CA	2015	7	16560	14055	105	.s	.s	556	1538	1485	6	7	1	25	1996611	2069960	2275993	2385697	2482964	39.799999	40398	41910	46239	48634	50955	58671	39.900002	11.1	9.3000002	7.5999999	6.6999998	5.8000002	2	114008
06069	San Benito County	CA	2016	11	17251	14197	98	405	24	550	1582	1524	6	8	3	26	1996611	2069960	2275993	2385697	2482964	39.799999	40398	41910	46239	48634	50955	58671	39.900002	11.1	9.3000002	7.5999999	6.6999998	5.8000002	2	114008
06069	San Benito County	CA	2013	5	14782	12145	123	362	21	533	1427	1374	7	6	3	25	1996611	2069960	2275993	2385697	2482964	39.799999	40398	41910	46239	48634	50955	58671	39.900002	11.1	9.3000002	7.5999999	6.6999998	5.8000002	2	114008
06069	San Benito County	CA	2015	8	16867	14247	107	.s	.s	559	1538	1485	6	7	1	25	1996611	2069960	2275993	2385697	2482964	39.799999	40398	41910	46239	48634	50955	58671	39.900002	11.1	9.3000002	7.5999999	6.6999998	5.8000002	2	114008
06069	San Benito County	CA	2019	12	16684	13544	146	491	14	708	1670	1612	6	9	3	35	1996611	2069960	2275993	2385697	2482964	39.799999	40398	41910	46239	48634	50955	58671	39.900002	11.1	9.3000002	7.5999999	6.6999998	5.8000002	2	114008
06069	San Benito County	CA	2016	12	16122	13116	92	414	21	546	1582	1524	6	8	3	26	1996611	2069960	2275993	2385697	2482964	39.799999	40398	41910	46239	48634	50955	58671	39.900002	11.1	9.3000002	7.5999999	6.6999998	5.8000002	2	114008
06069	San Benito County	CA	2019	9	18377	15322	172	.s	.s	665	1649	1591	6	9	3	35	1996611	2069960	2275993	2385697	2482964	39.799999	40398	41910	46239	48634	50955	58671	39.900002	11.1	9.3000002	7.5999999	6.6999998	5.8000002	2	114008
06069	San Benito County	CA	2015	9	17065	14259	108	.s	.s	566	1538	1485	6	7	1	25	1996611	2069960	2275993	2385697	2482964	39.799999	40398	41910	46239	48634	50955	58671	39.900002	11.1	9.3000002	7.5999999	6.6999998	5.8000002	2	114008
06069	San Benito County	CA	2016	8	17770	15038	115	.s	.s	564	1586	1528	7	8	3	24	1996611	2069960	2275993	2385697	2482964	39.799999	40398	41910	46239	48634	50955	58671	39.900002	11.1	9.3000002	7.5999999	6.6999998	5.8000002	2	114008
06069	San Benito County	CA	2019	11	17826	14668	153	496	21	704	1670	1612	6	9	3	35	1996611	2069960	2275993	2385697	2482964	39.799999	40398	41910	46239	48634	50955	58671	39.900002	11.1	9.3000002	7.5999999	6.6999998	5.8000002	2	114008
06069	San Benito County	CA	2015	10	16545	13661	92	.s	.s	558	1547	1494	6	7	1	25	1996611	2069960	2275993	2385697	2482964	39.799999	40398	41910	46239	48634	50955	58671	39.900002	11.1	9.3000002	7.5999999	6.6999998	5.8000002	2	114008
06069	San Benito County	CA	2019	2	16227	13206	147	500	18	661	1603	1547	6	9	3	35	1996611	2069960	2275993	2385697	2482964	39.799999	40398	41910	46239	48634	50955	58671	39.900002	11.1	9.3000002	7.5999999	6.6999998	5.8000002	2	114008
06069	San Benito County	CA	2016	10	18017	14953	101	408	33	562	1582	1524	6	8	3	26	1996611	2069960	2275993	2385697	2482964	39.799999	40398	41910	46239	48634	50955	58671	39.900002	11.1	9.3000002	7.5999999	6.6999998	5.8000002	2	114008
06069	San Benito County	CA	2019	1	16069	13074	148	496	15	647	1603	1547	6	9	3	35	1996611	2069960	2275993	2385697	2482964	39.799999	40398	41910	46239	48634	50955	58671	39.900002	11.1	9.3000002	7.5999999	6.6999998	5.8000002	2	114008
06069	San Benito County	CA	2014	3	15142	12485	132	357	12	497	1483	1431	6	7	3	23	1996611	2069960	2275993	2385697	2482964	39.799999	40398	41910	46239	48634	50955	58671	39.900002	11.1	9.3000002	7.5999999	6.6999998	5.8000002	2	114008
06069	San Benito County	CA	2013	9	17217	14642	150	.s	.s	536	1459	1406	7	6	3	25	1996611	2069960	2275993	2385697	2482964	39.799999	40398	41910	46239	48634	50955	58671	39.900002	11.1	9.3000002	7.5999999	6.6999998	5.8000002	2	114008
06069	San Benito County	CA	2013	8	16818	14621	150	.s	.s	539	1459	1406	7	6	3	25	1996611	2069960	2275993	2385697	2482964	39.799999	40398	41910	46239	48634	50955	58671	39.900002	11.1	9.3000002	7.5999999	6.6999998	5.8000002	2	114008
06069	San Benito County	CA	2019	4	17516	14467	160	.s	.s	674	1631	1574	6	9	3	35	1996611	2069960	2275993	2385697	2482964	39.799999	40398	41910	46239	48634	50955	58671	39.900002	11.1	9.3000002	7.5999999	6.6999998	5.8000002	2	114008
06069	San Benito County	CA	2013	1	13797	11203	127	357	11	520	1366	1312	7	6	3	26	1996611	2069960	2275993	2385697	2482964	39.799999	40398	41910	46239	48634	50955	58671	39.900002	11.1	9.3000002	7.5999999	6.6999998	5.8000002	2	114008
06069	San Benito County	CA	2018	3	16080	13109	62	.s	.s	599	1599	1543	5	8	4	30	1996611	2069960	2275993	2385697	2482964	39.799999	40398	41910	46239	48634	50955	58671	39.900002	11.1	9.3000002	7.5999999	6.6999998	5.8000002	2	114008
06069	San Benito County	CA	2017	11	16677	13682	59	.s	.s	568	1622	1566	6	8	4	28	1996611	2069960	2275993	2385697	2482964	39.799999	40398	41910	46239	48634	50955	58671	39.900002	11.1	9.3000002	7.5999999	6.6999998	5.8000002	2	114008
06069	San Benito County	CA	2014	1	14174	11555	103	360	10	509	1483	1431	6	7	3	23	1996611	2069960	2275993	2385697	2482964	39.799999	40398	41910	46239	48634	50955	58671	39.900002	11.1	9.3000002	7.5999999	6.6999998	5.8000002	2	114008
06069	San Benito County	CA	2014	4	15730	13035	122	.s	.s	535	1450	1398	6	7	3	25	1996611	2069960	2275993	2385697	2482964	39.799999	40398	41910	46239	48634	50955	58671	39.900002	11.1	9.3000002	7.5999999	6.6999998	5.8000002	2	114008
06069	San Benito County	CA	2018	11	17185	14122	70	431	22	602	1622	1566	6	8	3	30	1996611	2069960	2275993	2385697	2482964	39.799999	40398	41910	46239	48634	50955	58671	39.900002	11.1	9.3000002	7.5999999	6.6999998	5.8000002	2	114008
06069	San Benito County	CA	2014	9	17603	14883	137	.s	.s	547	1488	1436	6	8	2	25	1996611	2069960	2275993	2385697	2482964	39.799999	40398	41910	46239	48634	50955	58671	39.900002	11.1	9.3000002	7.5999999	6.6999998	5.8000002	2	114008
06069	San Benito County	CA	2017	6	17703	14662	71	423	50	561	1574	1518	7	8	4	27	1996611	2069960	2275993	2385697	2482964	39.799999	40398	41910	46239	48634	50955	58671	39.900002	11.1	9.3000002	7.5999999	6.6999998	5.8000002	2	114008
06069	San Benito County	CA	2014	7	16337	14194	114	.s	.s	561	1488	1436	6	8	2	25	1996611	2069960	2275993	2385697	2482964	39.799999	40398	41910	46239	48634	50955	58671	39.900002	11.1	9.3000002	7.5999999	6.6999998	5.8000002	2	114008
06069	San Benito County	CA	2016	1	15756	12710	113	.s	.s	545	1556	1498	6	7	2	23	1996611	2069960	2275993	2385697	2482964	39.799999	40398	41910	46239	48634	50955	58671	39.900002	11.1	9.3000002	7.5999999	6.6999998	5.8000002	2	114008
06069	San Benito County	CA	2013	10	15751	13132	117	.s	.s	512	1487	1434	6	6	3	25	1996611	2069960	2275993	2385697	2482964	39.799999	40398	41910	46239	48634	50955	58671	39.900002	11.1	9.3000002	7.5999999	6.6999998	5.8000002	2	114008
06069	San Benito County	CA	2016	2	16044	13056	120	.s	.s	560	1556	1498	6	7	2	23	1996611	2069960	2275993	2385697	2482964	39.799999	40398	41910	46239	48634	50955	58671	39.900002	11.1	9.3000002	7.5999999	6.6999998	5.8000002	2	114008
06069	San Benito County	CA	2015	3	15104	12291	149	.s	.s	535	1492	1439	6	7	1	24	1996611	2069960	2275993	2385697	2482964	39.799999	40398	41910	46239	48634	50955	58671	39.900002	11.1	9.3000002	7.5999999	6.6999998	5.8000002	2	114008
06069	San Benito County	CA	2015	6	16282	13449	151	.s	.s	544	1517	1464	6	7	1	25	1996611	2069960	2275993	2385697	2482964	39.799999	40398	41910	46239	48634	50955	58671	39.900002	11.1	9.3000002	7.5999999	6.6999998	5.8000002	2	114008
06069	San Benito County	CA	2014	5	16424	13685	124	.s	.s	537	1450	1398	6	7	3	25	1996611	2069960	2275993	2385697	2482964	39.799999	40398	41910	46239	48634	50955	58671	39.900002	11.1	9.3000002	7.5999999	6.6999998	5.8000002	2	114008
06069	San Benito County	CA	2018	6	17495	14501	58	.s	.s	626	1596	1540	5	8	3	30	1996611	2069960	2275993	2385697	2482964	39.799999	40398	41910	46239	48634	50955	58671	39.900002	11.1	9.3000002	7.5999999	6.6999998	5.8000002	2	114008
06069	San Benito County	CA	2013	6	15362	12730	125	363	30	548	1427	1374	7	6	3	25	1996611	2069960	2275993	2385697	2482964	39.799999	40398	41910	46239	48634	50955	58671	39.900002	11.1	9.3000002	7.5999999	6.6999998	5.8000002	2	114008
06069	San Benito County	CA	2013	7	15812	13748	157	.s	.s	549	1459	1406	7	6	3	25	1996611	2069960	2275993	2385697	2482964	39.799999	40398	41910	46239	48634	50955	58671	39.900002	11.1	9.3000002	7.5999999	6.6999998	5.8000002	2	114008
06069	San Benito County	CA	2017	5	17365	14270	71	417	46	560	1574	1518	7	8	4	27	1996611	2069960	2275993	2385697	2482964	39.799999	40398	41910	46239	48634	50955	58671	39.900002	11.1	9.3000002	7.5999999	6.6999998	5.8000002	2	114008
06069	San Benito County	CA	2016	6	17474	14497	110	.s	.s	559	1575	1518	6	8	3	24	1996611	2069960	2275993	2385697	2482964	39.799999	40398	41910	46239	48634	50955	58671	39.900002	11.1	9.3000002	7.5999999	6.6999998	5.8000002	2	114008
06069	San Benito County	CA	2013	3	14197	11594	124	362	13	524	1366	1312	7	6	3	26	1996611	2069960	2275993	2385697	2482964	39.799999	40398	41910	46239	48634	50955	58671	39.900002	11.1	9.3000002	7.5999999	6.6999998	5.8000002	2	114008
06069	San Benito County	CA	2019	8	18129	15246	175	.s	.s	674	1649	1591	6	9	3	35	1996611	2069960	2275993	2385697	2482964	39.799999	40398	41910	46239	48634	50955	58671	39.900002	11.1	9.3000002	7.5999999	6.6999998	5.8000002	2	114008
06069	San Benito County	CA	2013	11	14843	12181	114	.s	.s	518	1487	1434	6	6	3	25	1996611	2069960	2275993	2385697	2482964	39.799999	40398	41910	46239	48634	50955	58671	39.900002	11.1	9.3000002	7.5999999	6.6999998	5.8000002	2	114008
06069	San Benito County	CA	2018	10	17777	14719	74	431	25	596	1622	1566	6	8	3	30	1996611	2069960	2275993	2385697	2482964	39.799999	40398	41910	46239	48634	50955	58671	39.900002	11.1	9.3000002	7.5999999	6.6999998	5.8000002	2	114008
06073	San Diego County	CA	2019	6	1492516	1252347	.s	24979	2311	48298	113837	111853	177	568	285	2726	187845995	193675144	200564607	203882502	210693896	735.79999	49559	52214	54801	56322	58097	3283665	42.399998	7.8000002	6.4000001	5.1999998	4.6999998	4	1	97547
06073	San Diego County	CA	2013	4	1296965	1078977	1818	22463	2009	38264	96642	95216	41	580	255	2117	187845995	193675144	200564607	203882502	210693896	735.79999	49559	52214	54801	56322	58097	3283665	42.399998	7.8000002	6.4000001	5.1999998	4.6999998	4	1	97547
06073	San Diego County	CA	2013	3	1291417	1073080	1709	22120	2077	37084	98412	96993	36	577	257	2087	187845995	193675144	200564607	203882502	210693896	735.79999	49559	52214	54801	56322	58097	3283665	42.399998	7.8000002	6.4000001	5.1999998	4.6999998	4	1	97547
06073	San Diego County	CA	2015	7	1366150	1159021	.s	24407	2264	42509	103225	101415	100	559	269	2331	187845995	193675144	200564607	203882502	210693896	735.79999	49559	52214	54801	56322	58097	3283665	42.399998	7.8000002	6.4000001	5.1999998	4.6999998	4	1	97547
06073	San Diego County	CA	2018	7	1458131	1240037	.s	24782	2280	48133	112479	110487	170	574	278	2729	187845995	193675144	200564607	203882502	210693896	735.79999	49559	52214	54801	56322	58097	3283665	42.399998	7.8000002	6.4000001	5.1999998	4.6999998	4	1	97547
06073	San Diego County	CA	2019	7	1479095	1261910	.s	25087	2263	48462	115309	113301	177	571	291	2777	187845995	193675144	200564607	203882502	210693896	735.79999	49559	52214	54801	56322	58097	3283665	42.399998	7.8000002	6.4000001	5.1999998	4.6999998	4	1	97547
06073	San Diego County	CA	2019	2	1470634	1232121	.s	25399	2303	47603	112706	110718	174	570	290	2738	187845995	193675144	200564607	203882502	210693896	735.79999	49559	52214	54801	56322	58097	3283665	42.399998	7.8000002	6.4000001	5.1999998	4.6999998	4	1	97547
06073	San Diego County	CA	2018	1	1437938	1205162	.s	24528	2284	46126	109957	107979	158	558	283	2659	187845995	193675144	200564607	203882502	210693896	735.79999	49559	52214	54801	56322	58097	3283665	42.399998	7.8000002	6.4000001	5.1999998	4.6999998	4	1	97547
06073	San Diego County	CA	2013	8	1301838	1098314	1925	23247	2086	39144	96801	95382	45	582	256	2110	187845995	193675144	200564607	203882502	210693896	735.79999	49559	52214	54801	56322	58097	3283665	42.399998	7.8000002	6.4000001	5.1999998	4.6999998	4	1	97547
06073	San Diego County	CA	2018	9	1466234	1233488	.s	25067	2250	48027	112479	110487	170	574	278	2729	187845995	193675144	200564607	203882502	210693896	735.79999	49559	52214	54801	56322	58097	3283665	42.399998	7.8000002	6.4000001	5.1999998	4.6999998	4	1	97547
06073	San Diego County	CA	2019	4	1482234	1242179	.s	25108	2108	48124	113837	111853	177	568	285	2726	187845995	193675144	200564607	203882502	210693896	735.79999	49559	52214	54801	56322	58097	3283665	42.399998	7.8000002	6.4000001	5.1999998	4.6999998	4	1	97547
06073	San Diego County	CA	2014	8	1334469	1128247	.s	23966	2161	41417	99526	98104	67	575	254	2269	187845995	193675144	200564607	203882502	210693896	735.79999	49559	52214	54801	56322	58097	3283665	42.399998	7.8000002	6.4000001	5.1999998	4.6999998	4	1	97547
06073	San Diego County	CA	2015	8	1372038	1162039	.s	23863	2324	43015	103225	101415	100	559	269	2331	187845995	193675144	200564607	203882502	210693896	735.79999	49559	52214	54801	56322	58097	3283665	42.399998	7.8000002	6.4000001	5.1999998	4.6999998	4	1	97547
06073	San Diego County	CA	2016	8	1405641	1189105	.s	24315	2420	45909	106493	104586	123	547	270	2473	187845995	193675144	200564607	203882502	210693896	735.79999	49559	52214	54801	56322	58097	3283665	42.399998	7.8000002	6.4000001	5.1999998	4.6999998	4	1	97547
06073	San Diego County	CA	2017	2	1416946	1181258	.s	24724	2426	45421	106440	104511	130	551	274	2481	187845995	193675144	200564607	203882502	210693896	735.79999	49559	52214	54801	56322	58097	3283665	42.399998	7.8000002	6.4000001	5.1999998	4.6999998	4	1	97547
06073	San Diego County	CA	2014	3	1319140	1098783	.s	23435	2099	39667	98399	96980	58	570	250	2224	187845995	193675144	200564607	203882502	210693896	735.79999	49559	52214	54801	56322	58097	3283665	42.399998	7.8000002	6.4000001	5.1999998	4.6999998	4	1	97547
06073	San Diego County	CA	2019	3	1474284	1234532	.s	25331	2272	47980	112706	110718	174	570	290	2738	187845995	193675144	200564607	203882502	210693896	735.79999	49559	52214	54801	56322	58097	3283665	42.399998	7.8000002	6.4000001	5.1999998	4.6999998	4	1	97547
06073	San Diego County	CA	2019	11	1515570	1274444	.s	25204	2264	48601	117392	115400	180	575	297	2809	187845995	193675144	200564607	203882502	210693896	735.79999	49559	52214	54801	56322	58097	3283665	42.399998	7.8000002	6.4000001	5.1999998	4.6999998	4	1	97547
06073	San Diego County	CA	2018	3	1451927	1216390	.s	24514	2323	46927	109957	107979	158	558	283	2659	187845995	193675144	200564607	203882502	210693896	735.79999	49559	52214	54801	56322	58097	3283665	42.399998	7.8000002	6.4000001	5.1999998	4.6999998	4	1	97547
06073	San Diego County	CA	2018	4	1460578	1223544	.s	24352	2279	47429	111404	109421	165	571	278	2701	187845995	193675144	200564607	203882502	210693896	735.79999	49559	52214	54801	56322	58097	3283665	42.399998	7.8000002	6.4000001	5.1999998	4.6999998	4	1	97547
06073	San Diego County	CA	2017	1	1407809	1175000	.s	24576	2375	45313	106440	104511	130	551	274	2481	187845995	193675144	200564607	203882502	210693896	735.79999	49559	52214	54801	56322	58097	3283665	42.399998	7.8000002	6.4000001	5.1999998	4.6999998	4	1	97547
06073	San Diego County	CA	2018	10	1476705	1239484	.s	25074	2297	47806	114376	112405	177	580	282	2746	187845995	193675144	200564607	203882502	210693896	735.79999	49559	52214	54801	56322	58097	3283665	42.399998	7.8000002	6.4000001	5.1999998	4.6999998	4	1	97547
06073	San Diego County	CA	2019	9	1491789	1255373	.s	25175	2320	49082	115309	113301	177	571	291	2777	187845995	193675144	200564607	203882502	210693896	735.79999	49559	52214	54801	56322	58097	3283665	42.399998	7.8000002	6.4000001	5.1999998	4.6999998	4	1	97547
06073	San Diego County	CA	2013	12	1332956	1113605	1979	23491	2136	38362	98541	97130	49	589	256	2105	187845995	193675144	200564607	203882502	210693896	735.79999	49559	52214	54801	56322	58097	3283665	42.399998	7.8000002	6.4000001	5.1999998	4.6999998	4	1	97547
06073	San Diego County	CA	2019	5	1487525	1247389	.s	25109	2274	48586	113837	111853	177	568	285	2726	187845995	193675144	200564607	203882502	210693896	735.79999	49559	52214	54801	56322	58097	3283665	42.399998	7.8000002	6.4000001	5.1999998	4.6999998	4	1	97547
06073	San Diego County	CA	2016	1	1377213	1151071	.s	23180	2282	43418	104178	102270	110	521	270	2408	187845995	193675144	200564607	203882502	210693896	735.79999	49559	52214	54801	56322	58097	3283665	42.399998	7.8000002	6.4000001	5.1999998	4.6999998	4	1	97547
06073	San Diego County	CA	2015	11	1401585	1171687	.s	23936	2345	42775	105187	103385	103	551	274	2372	187845995	193675144	200564607	203882502	210693896	735.79999	49559	52214	54801	56322	58097	3283665	42.399998	7.8000002	6.4000001	5.1999998	4.6999998	4	1	97547
06073	San Diego County	CA	2016	7	1399582	1188276	.s	23944	2351	45419	106493	104586	123	547	270	2473	187845995	193675144	200564607	203882502	210693896	735.79999	49559	52214	54801	56322	58097	3283665	42.399998	7.8000002	6.4000001	5.1999998	4.6999998	4	1	97547
06073	San Diego County	CA	2015	1	1336884	1114879	.s	24107	2207	41221	100803	99096	94	562	262	2339	187845995	193675144	200564607	203882502	210693896	735.79999	49559	52214	54801	56322	58097	3283665	42.399998	7.8000002	6.4000001	5.1999998	4.6999998	4	1	97547
06073	San Diego County	CA	2016	10	1420554	1188526	.s	24655	2387	45719	107235	105327	126	553	275	2488	187845995	193675144	200564607	203882502	210693896	735.79999	49559	52214	54801	56322	58097	3283665	42.399998	7.8000002	6.4000001	5.1999998	4.6999998	4	1	97547
06073	San Diego County	CA	2016	6	1407416	1175457	.s	24296	2436	45356	105237	103328	113	545	275	2440	187845995	193675144	200564607	203882502	210693896	735.79999	49559	52214	54801	56322	58097	3283665	42.399998	7.8000002	6.4000001	5.1999998	4.6999998	4	1	97547
06073	San Diego County	CA	2016	2	1387954	1159254	.s	23751	2323	43981	104178	102270	110	521	270	2408	187845995	193675144	200564607	203882502	210693896	735.79999	49559	52214	54801	56322	58097	3283665	42.399998	7.8000002	6.4000001	5.1999998	4.6999998	4	1	97547
06073	San Diego County	CA	2018	8	1461622	1243313	.s	25143	2272	48618	112479	110487	170	574	278	2729	187845995	193675144	200564607	203882502	210693896	735.79999	49559	52214	54801	56322	58097	3283665	42.399998	7.8000002	6.4000001	5.1999998	4.6999998	4	1	97547
06073	San Diego County	CA	2016	11	1428864	1195186	.s	24625	2501	45843	107235	105327	126	553	275	2488	187845995	193675144	200564607	203882502	210693896	735.79999	49559	52214	54801	56322	58097	3283665	42.399998	7.8000002	6.4000001	5.1999998	4.6999998	4	1	97547
06073	San Diego County	CA	2014	1	1302989	1086409	.s	23490	2037	38808	98399	96980	58	570	250	2224	187845995	193675144	200564607	203882502	210693896	735.79999	49559	52214	54801	56322	58097	3283665	42.399998	7.8000002	6.4000001	5.1999998	4.6999998	4	1	97547
06073	San Diego County	CA	2019	12	1511523	1270565	.s	25170	2235	47852	117392	115400	180	575	297	2809	187845995	193675144	200564607	203882502	210693896	735.79999	49559	52214	54801	56322	58097	3283665	42.399998	7.8000002	6.4000001	5.1999998	4.6999998	4	1	97547
06073	San Diego County	CA	2015	3	1351837	1125973	.s	24094	2281	41860	100803	99096	94	562	262	2339	187845995	193675144	200564607	203882502	210693896	735.79999	49559	52214	54801	56322	58097	3283665	42.399998	7.8000002	6.4000001	5.1999998	4.6999998	4	1	97547
06073	San Diego County	CA	2013	1	1275202	1060605	1741	21680	2028	35774	98412	96993	36	577	257	2087	187845995	193675144	200564607	203882502	210693896	735.79999	49559	52214	54801	56322	58097	3283665	42.399998	7.8000002	6.4000001	5.1999998	4.6999998	4	1	97547
06073	San Diego County	CA	2014	5	1329542	1109235	.s	23587	2131	40391	98339	96916	64	574	252	2259	187845995	193675144	200564607	203882502	210693896	735.79999	49559	52214	54801	56322	58097	3283665	42.399998	7.8000002	6.4000001	5.1999998	4.6999998	4	1	97547
06073	San Diego County	CA	2014	11	1360769	1137767	.s	24095	2151	40723	101422	100008	70	571	251	2265	187845995	193675144	200564607	203882502	210693896	735.79999	49559	52214	54801	56322	58097	3283665	42.399998	7.8000002	6.4000001	5.1999998	4.6999998	4	1	97547
06073	San Diego County	CA	2018	12	1485677	1248204	.s	25326	2288	47435	114376	112405	177	580	282	2746	187845995	193675144	200564607	203882502	210693896	735.79999	49559	52214	54801	56322	58097	3283665	42.399998	7.8000002	6.4000001	5.1999998	4.6999998	4	1	97547
06073	San Diego County	CA	2015	5	1368926	1141876	.s	24542	2247	42512	102257	100443	100	584	266	2356	187845995	193675144	200564607	203882502	210693896	735.79999	49559	52214	54801	56322	58097	3283665	42.399998	7.8000002	6.4000001	5.1999998	4.6999998	4	1	97547
06073	San Diego County	CA	2016	5	1406909	1175881	.s	24310	2396	45210	105237	103328	113	545	275	2440	187845995	193675144	200564607	203882502	210693896	735.79999	49559	52214	54801	56322	58097	3283665	42.399998	7.8000002	6.4000001	5.1999998	4.6999998	4	1	97547
06073	San Diego County	CA	2017	3	1419915	1184262	.s	24635	2446	45577	106440	104511	130	551	274	2481	187845995	193675144	200564607	203882502	210693896	735.79999	49559	52214	54801	56322	58097	3283665	42.399998	7.8000002	6.4000001	5.1999998	4.6999998	4	1	97547
06073	San Diego County	CA	2019	10	1503857	1264625	.s	25234	2234	48687	117392	115400	180	575	297	2809	187845995	193675144	200564607	203882502	210693896	735.79999	49559	52214	54801	56322	58097	3283665	42.399998	7.8000002	6.4000001	5.1999998	4.6999998	4	1	97547
06073	San Diego County	CA	2017	10	1451385	1217398	.s	24618	2363	47080	111429	109512	148	560	273	2589	187845995	193675144	200564607	203882502	210693896	735.79999	49559	52214	54801	56322	58097	3283665	42.399998	7.8000002	6.4000001	5.1999998	4.6999998	4	1	97547
06073	San Diego County	CA	2016	9	1416400	1186005	.s	24407	2450	45790	106493	104586	123	547	270	2473	187845995	193675144	200564607	203882502	210693896	735.79999	49559	52214	54801	56322	58097	3283665	42.399998	7.8000002	6.4000001	5.1999998	4.6999998	4	1	97547
06073	San Diego County	CA	2014	2	1312980	1094307	.s	23585	2059	39130	98399	96980	58	570	250	2224	187845995	193675144	200564607	203882502	210693896	735.79999	49559	52214	54801	56322	58097	3283665	42.399998	7.8000002	6.4000001	5.1999998	4.6999998	4	1	97547
06073	San Diego County	CA	2017	6	1442947	1205471	.s	24303	2545	46735	108463	106534	140	552	276	2570	187845995	193675144	200564607	203882502	210693896	735.79999	49559	52214	54801	56322	58097	3283665	42.399998	7.8000002	6.4000001	5.1999998	4.6999998	4	1	97547
06073	San Diego County	CA	2013	2	1283928	1068055	1769	21911	2046	36434	98412	96993	36	577	257	2087	187845995	193675144	200564607	203882502	210693896	735.79999	49559	52214	54801	56322	58097	3283665	42.399998	7.8000002	6.4000001	5.1999998	4.6999998	4	1	97547
06073	San Diego County	CA	2014	9	1343723	1123230	.s	24170	2175	41031	99526	98104	67	575	254	2269	187845995	193675144	200564607	203882502	210693896	735.79999	49559	52214	54801	56322	58097	3283665	42.399998	7.8000002	6.4000001	5.1999998	4.6999998	4	1	97547
06073	San Diego County	CA	2014	4	1323115	1103093	.s	23466	2081	39810	98339	96916	64	574	252	2259	187845995	193675144	200564607	203882502	210693896	735.79999	49559	52214	54801	56322	58097	3283665	42.399998	7.8000002	6.4000001	5.1999998	4.6999998	4	1	97547
06073	San Diego County	CA	2015	2	1345390	1121652	.s	24037	2245	41741	100803	99096	94	562	262	2339	187845995	193675144	200564607	203882502	210693896	735.79999	49559	52214	54801	56322	58097	3283665	42.399998	7.8000002	6.4000001	5.1999998	4.6999998	4	1	97547
06073	San Diego County	CA	2019	8	1488846	1264329	.s	25130	2313	49174	115309	113301	177	571	291	2777	187845995	193675144	200564607	203882502	210693896	735.79999	49559	52214	54801	56322	58097	3283665	42.399998	7.8000002	6.4000001	5.1999998	4.6999998	4	1	97547
06073	San Diego County	CA	2018	11	1485470	1246385	.s	25246	2296	47599	114376	112405	177	580	282	2746	187845995	193675144	200564607	203882502	210693896	735.79999	49559	52214	54801	56322	58097	3283665	42.399998	7.8000002	6.4000001	5.1999998	4.6999998	4	1	97547
06073	San Diego County	CA	2017	8	1432173	1214236	.s	24543	2472	47165	109704	107772	146	556	273	2579	187845995	193675144	200564607	203882502	210693896	735.79999	49559	52214	54801	56322	58097	3283665	42.399998	7.8000002	6.4000001	5.1999998	4.6999998	4	1	97547
06073	San Diego County	CA	2013	6	1308846	1088837	1852	22939	2099	38712	96642	95216	41	580	255	2117	187845995	193675144	200564607	203882502	210693896	735.79999	49559	52214	54801	56322	58097	3283665	42.399998	7.8000002	6.4000001	5.1999998	4.6999998	4	1	97547
06073	San Diego County	CA	2013	7	1292719	1093130	1903	22981	2053	38674	96801	95382	45	582	256	2110	187845995	193675144	200564607	203882502	210693896	735.79999	49559	52214	54801	56322	58097	3283665	42.399998	7.8000002	6.4000001	5.1999998	4.6999998	4	1	97547
06073	San Diego County	CA	2013	11	1330723	1111066	1992	23397	2103	38257	98541	97130	49	589	256	2105	187845995	193675144	200564607	203882502	210693896	735.79999	49559	52214	54801	56322	58097	3283665	42.399998	7.8000002	6.4000001	5.1999998	4.6999998	4	1	97547
06073	San Diego County	CA	2015	12	1400645	1171503	.s	23367	2326	42796	105187	103385	103	551	274	2372	187845995	193675144	200564607	203882502	210693896	735.79999	49559	52214	54801	56322	58097	3283665	42.399998	7.8000002	6.4000001	5.1999998	4.6999998	4	1	97547
06073	San Diego County	CA	2014	6	1336008	1114815	.s	23640	2169	40321	98339	96916	64	574	252	2259	187845995	193675144	200564607	203882502	210693896	735.79999	49559	52214	54801	56322	58097	3283665	42.399998	7.8000002	6.4000001	5.1999998	4.6999998	4	1	97547
06073	San Diego County	CA	2015	10	1392362	1165387	.s	24069	2290	42703	105187	103385	103	551	274	2372	187845995	193675144	200564607	203882502	210693896	735.79999	49559	52214	54801	56322	58097	3283665	42.399998	7.8000002	6.4000001	5.1999998	4.6999998	4	1	97547
06073	San Diego County	CA	2014	7	1321900	1119863	.s	23760	2098	40937	99526	98104	67	575	254	2269	187845995	193675144	200564607	203882502	210693896	735.79999	49559	52214	54801	56322	58097	3283665	42.399998	7.8000002	6.4000001	5.1999998	4.6999998	4	1	97547
06073	San Diego County	CA	2017	5	1433801	1197666	.s	24399	2479	46751	108463	106534	140	552	276	2570	187845995	193675144	200564607	203882502	210693896	735.79999	49559	52214	54801	56322	58097	3283665	42.399998	7.8000002	6.4000001	5.1999998	4.6999998	4	1	97547
06073	San Diego County	CA	2017	7	1424591	1211046	.s	24613	2400	46928	109704	107772	146	556	273	2579	187845995	193675144	200564607	203882502	210693896	735.79999	49559	52214	54801	56322	58097	3283665	42.399998	7.8000002	6.4000001	5.1999998	4.6999998	4	1	97547
06073	San Diego County	CA	2015	4	1359311	1133101	.s	23941	2206	42074	102257	100443	100	584	266	2356	187845995	193675144	200564607	203882502	210693896	735.79999	49559	52214	54801	56322	58097	3283665	42.399998	7.8000002	6.4000001	5.1999998	4.6999998	4	1	97547
06073	San Diego County	CA	2014	10	1348059	1127493	.s	24033	2104	40827	101422	100008	70	571	251	2265	187845995	193675144	200564607	203882502	210693896	735.79999	49559	52214	54801	56322	58097	3283665	42.399998	7.8000002	6.4000001	5.1999998	4.6999998	4	1	97547
06073	San Diego County	CA	2015	6	1372976	1146469	.s	24439	2315	42537	102257	100443	100	584	266	2356	187845995	193675144	200564607	203882502	210693896	735.79999	49559	52214	54801	56322	58097	3283665	42.399998	7.8000002	6.4000001	5.1999998	4.6999998	4	1	97547
06073	San Diego County	CA	2017	12	1460901	1225840	.s	24650	2431	46534	111429	109512	148	560	273	2589	187845995	193675144	200564607	203882502	210693896	735.79999	49559	52214	54801	56322	58097	3283665	42.399998	7.8000002	6.4000001	5.1999998	4.6999998	4	1	97547
06073	San Diego County	CA	2018	2	1448975	1214193	.s	24618	2309	46819	109957	107979	158	558	283	2659	187845995	193675144	200564607	203882502	210693896	735.79999	49559	52214	54801	56322	58097	3283665	42.399998	7.8000002	6.4000001	5.1999998	4.6999998	4	1	97547
06073	San Diego County	CA	2017	11	1460012	1224608	.s	24686	2411	46735	111429	109512	148	560	273	2589	187845995	193675144	200564607	203882502	210693896	735.79999	49559	52214	54801	56322	58097	3283665	42.399998	7.8000002	6.4000001	5.1999998	4.6999998	4	1	97547
06073	San Diego County	CA	2016	4	1402623	1172002	.s	24348	2334	44822	105237	103328	113	545	275	2440	187845995	193675144	200564607	203882502	210693896	735.79999	49559	52214	54801	56322	58097	3283665	42.399998	7.8000002	6.4000001	5.1999998	4.6999998	4	1	97547
06073	San Diego County	CA	2016	3	1388422	1158311	.s	23732	2355	44398	104178	102270	110	521	270	2408	187845995	193675144	200564607	203882502	210693896	735.79999	49559	52214	54801	56322	58097	3283665	42.399998	7.8000002	6.4000001	5.1999998	4.6999998	4	1	97547
06073	San Diego County	CA	2013	5	1302790	1083991	1845	22837	2054	38744	96642	95216	41	580	255	2117	187845995	193675144	200564607	203882502	210693896	735.79999	49559	52214	54801	56322	58097	3283665	42.399998	7.8000002	6.4000001	5.1999998	4.6999998	4	1	97547
06073	San Diego County	CA	2016	12	1428116	1194655	.s	24571	2554	45570	107235	105327	126	553	275	2488	187845995	193675144	200564607	203882502	210693896	735.79999	49559	52214	54801	56322	58097	3283665	42.399998	7.8000002	6.4000001	5.1999998	4.6999998	4	1	97547
06073	San Diego County	CA	2013	9	1313693	1094316	1907	23362	2124	39054	96801	95382	45	582	256	2110	187845995	193675144	200564607	203882502	210693896	735.79999	49559	52214	54801	56322	58097	3283665	42.399998	7.8000002	6.4000001	5.1999998	4.6999998	4	1	97547
06073	San Diego County	CA	2013	10	1320759	1102501	1998	23332	2067	38665	98541	97130	49	589	256	2105	187845995	193675144	200564607	203882502	210693896	735.79999	49559	52214	54801	56322	58097	3283665	42.399998	7.8000002	6.4000001	5.1999998	4.6999998	4	1	97547
06073	San Diego County	CA	2015	9	1379965	1156931	.s	24062	2324	42882	103225	101415	100	559	269	2331	187845995	193675144	200564607	203882502	210693896	735.79999	49559	52214	54801	56322	58097	3283665	42.399998	7.8000002	6.4000001	5.1999998	4.6999998	4	1	97547
06073	San Diego County	CA	2019	1	1461494	1225587	.s	25259	2319	47126	112706	110718	174	570	290	2738	187845995	193675144	200564607	203882502	210693896	735.79999	49559	52214	54801	56322	58097	3283665	42.399998	7.8000002	6.4000001	5.1999998	4.6999998	4	1	97547
06073	San Diego County	CA	2018	6	1471811	1232764	.s	24547	2314	47997	111404	109421	165	571	278	2701	187845995	193675144	200564607	203882502	210693896	735.79999	49559	52214	54801	56322	58097	3283665	42.399998	7.8000002	6.4000001	5.1999998	4.6999998	4	1	97547
06073	San Diego County	CA	2014	12	1362824	1140901	.s	24041	2175	40823	101422	100008	70	571	251	2265	187845995	193675144	200564607	203882502	210693896	735.79999	49559	52214	54801	56322	58097	3283665	42.399998	7.8000002	6.4000001	5.1999998	4.6999998	4	1	97547
06073	San Diego County	CA	2017	4	1429287	1192598	.s	24510	2402	46415	108463	106534	140	552	276	2570	187845995	193675144	200564607	203882502	210693896	735.79999	49559	52214	54801	56322	58097	3283665	42.399998	7.8000002	6.4000001	5.1999998	4.6999998	4	1	97547
06073	San Diego County	CA	2017	9	1441524	1210223	.s	24676	2476	47168	109704	107772	146	556	273	2579	187845995	193675144	200564607	203882502	210693896	735.79999	49559	52214	54801	56322	58097	3283665	42.399998	7.8000002	6.4000001	5.1999998	4.6999998	4	1	97547
06073	San Diego County	CA	2018	5	1464435	1226676	.s	24525	2298	47763	111404	109421	165	571	278	2701	187845995	193675144	200564607	203882502	210693896	735.79999	49559	52214	54801	56322	58097	3283665	42.399998	7.8000002	6.4000001	5.1999998	4.6999998	4	1	97547
06075	San Francisco County	CA	2016	11	714176	614598	546	7515	327	10982	59649	58747	37	296	67	814	116216892	124645001	133969619	142435855	151359380	17179.199	90398	99990	108039	114697	121778	864263	52.400002	5.5	4.4000001	3.5999999	3.3	2.9000001	1	141320
06075	San Francisco County	CA	2018	10	752349	650592	839	7386	337	12154	61685	60667	51	310	75	931	116216892	124645001	133969619	142435855	151359380	17179.199	90398	99990	108039	114697	121778	864263	52.400002	5.5	4.4000001	3.5999999	3.3	2.9000001	1	141320
06075	San Francisco County	CA	2016	5	700906	602899	505	7428	329	10969	59122	58228	32	291	68	815	116216892	124645001	133969619	142435855	151359380	17179.199	90398	99990	108039	114697	121778	864263	52.400002	5.5	4.4000001	3.5999999	3.3	2.9000001	1	141320
06075	San Francisco County	CA	2016	4	699180	601651	489	7444	322	10931	59122	58228	32	291	68	815	116216892	124645001	133969619	142435855	151359380	17179.199	90398	99990	108039	114697	121778	864263	52.400002	5.5	4.4000001	3.5999999	3.3	2.9000001	1	141320
06075	San Francisco County	CA	2016	3	694989	597571	504	7480	323	10761	58659	57768	32	284	69	819	116216892	124645001	133969619	142435855	151359380	17179.199	90398	99990	108039	114697	121778	864263	52.400002	5.5	4.4000001	3.5999999	3.3	2.9000001	1	141320
06075	San Francisco County	CA	2014	5	637797	542161	270	7093	359	9965	56416	55283	24	282	73	760	116216892	124645001	133969619	142435855	151359380	17179.199	90398	99990	108039	114697	121778	864263	52.400002	5.5	4.4000001	3.5999999	3.3	2.9000001	1	141320
06075	San Francisco County	CA	2019	7	758302	661743	814	7237	282	12173	61650	60627	54	303	72	964	116216892	124645001	133969619	142435855	151359380	17179.199	90398	99990	108039	114697	121778	864263	52.400002	5.5	4.4000001	3.5999999	3.3	2.9000001	1	141320
06075	San Francisco County	CA	2013	4	607434	511956	219	6930	320	9240	54586	53456	20	280	61	679	116216892	124645001	133969619	142435855	151359380	17179.199	90398	99990	108039	114697	121778	864263	52.400002	5.5	4.4000001	3.5999999	3.3	2.9000001	1	141320
06075	San Francisco County	CA	2016	8	709066	610527	530	7380	317	10911	59620	58732	35	296	68	811	116216892	124645001	133969619	142435855	151359380	17179.199	90398	99990	108039	114697	121778	864263	52.400002	5.5	4.4000001	3.5999999	3.3	2.9000001	1	141320
06075	San Francisco County	CA	2019	12	775769	672915	857	7226	293	12155	62356	61341	53	308	72	967	116216892	124645001	133969619	142435855	151359380	17179.199	90398	99990	108039	114697	121778	864263	52.400002	5.5	4.4000001	3.5999999	3.3	2.9000001	1	141320
06075	San Francisco County	CA	2014	8	645540	550839	283	7007	350	10118	57094	55998	24	286	74	758	116216892	124645001	133969619	142435855	151359380	17179.199	90398	99990	108039	114697	121778	864263	52.400002	5.5	4.4000001	3.5999999	3.3	2.9000001	1	141320
06075	San Francisco County	CA	2019	3	752577	650535	833	7280	286	12252	60745	59722	50	300	71	942	116216892	124645001	133969619	142435855	151359380	17179.199	90398	99990	108039	114697	121778	864263	52.400002	5.5	4.4000001	3.5999999	3.3	2.9000001	1	141320
06075	San Francisco County	CA	2016	12	715369	615762	525	7601	319	10899	59649	58747	37	296	67	814	116216892	124645001	133969619	142435855	151359380	17179.199	90398	99990	108039	114697	121778	864263	52.400002	5.5	4.4000001	3.5999999	3.3	2.9000001	1	141320
06075	San Francisco County	CA	2014	9	648714	552827	291	7020	357	10186	57094	55998	24	286	74	758	116216892	124645001	133969619	142435855	151359380	17179.199	90398	99990	108039	114697	121778	864263	52.400002	5.5	4.4000001	3.5999999	3.3	2.9000001	1	141320
06075	San Francisco County	CA	2018	6	741997	639655	761	7354	325	11909	60538	59571	46	302	76	917	116216892	124645001	133969619	142435855	151359380	17179.199	90398	99990	108039	114697	121778	864263	52.400002	5.5	4.4000001	3.5999999	3.3	2.9000001	1	141320
06075	San Francisco County	CA	2017	4	712970	613146	626	7608	335	11498	59756	58840	44	296	71	856	116216892	124645001	133969619	142435855	151359380	17179.199	90398	99990	108039	114697	121778	864263	52.400002	5.5	4.4000001	3.5999999	3.3	2.9000001	1	141320
06075	San Francisco County	CA	2015	2	655952	557672	392	7315	373	10347	57529	56381	26	278	73	792	116216892	124645001	133969619	142435855	151359380	17179.199	90398	99990	108039	114697	121778	864263	52.400002	5.5	4.4000001	3.5999999	3.3	2.9000001	1	141320
06075	San Francisco County	CA	2015	1	650671	552897	383	7320	359	10222	57529	56381	26	278	73	792	116216892	124645001	133969619	142435855	151359380	17179.199	90398	99990	108039	114697	121778	864263	52.400002	5.5	4.4000001	3.5999999	3.3	2.9000001	1	141320
06075	San Francisco County	CA	2015	9	684111	584763	468	7458	359	10595	58667	57554	28	291	73	814	116216892	124645001	133969619	142435855	151359380	17179.199	90398	99990	108039	114697	121778	864263	52.400002	5.5	4.4000001	3.5999999	3.3	2.9000001	1	141320
06075	San Francisco County	CA	2017	6	718083	618868	659	7548	345	11743	59756	58840	44	296	71	856	116216892	124645001	133969619	142435855	151359380	17179.199	90398	99990	108039	114697	121778	864263	52.400002	5.5	4.4000001	3.5999999	3.3	2.9000001	1	141320
06075	San Francisco County	CA	2019	8	766385	664927	822	7201	282	12240	61650	60627	54	303	72	964	116216892	124645001	133969619	142435855	151359380	17179.199	90398	99990	108039	114697	121778	864263	52.400002	5.5	4.4000001	3.5999999	3.3	2.9000001	1	141320
06075	San Francisco County	CA	2017	9	721989	621915	713	7456	342	11728	60149	59196	49	294	74	850	116216892	124645001	133969619	142435855	151359380	17179.199	90398	99990	108039	114697	121778	864263	52.400002	5.5	4.4000001	3.5999999	3.3	2.9000001	1	141320
06075	San Francisco County	CA	2017	11	729702	628178	668	7533	346	11728	60754	59802	49	296	76	853	116216892	124645001	133969619	142435855	151359380	17179.199	90398	99990	108039	114697	121778	864263	52.400002	5.5	4.4000001	3.5999999	3.3	2.9000001	1	141320
06075	San Francisco County	CA	2013	3	603998	508317	225	6997	328	9222	53863	52731	19	280	62	683	116216892	124645001	133969619	142435855	151359380	17179.199	90398	99990	108039	114697	121778	864263	52.400002	5.5	4.4000001	3.5999999	3.3	2.9000001	1	141320
06075	San Francisco County	CA	2017	10	724792	623847	685	7436	343	11755	60754	59802	49	296	76	853	116216892	124645001	133969619	142435855	151359380	17179.199	90398	99990	108039	114697	121778	864263	52.400002	5.5	4.4000001	3.5999999	3.3	2.9000001	1	141320
06075	San Francisco County	CA	2019	11	775369	672151	866	7325	289	12272	62356	61341	53	308	72	967	116216892	124645001	133969619	142435855	151359380	17179.199	90398	99990	108039	114697	121778	864263	52.400002	5.5	4.4000001	3.5999999	3.3	2.9000001	1	141320
06075	San Francisco County	CA	2016	9	710259	611611	534	7403	322	10879	59620	58732	35	296	68	811	116216892	124645001	133969619	142435855	151359380	17179.199	90398	99990	108039	114697	121778	864263	52.400002	5.5	4.4000001	3.5999999	3.3	2.9000001	1	141320
06075	San Francisco County	CA	2019	5	758585	656397	824	7268	292	12319	61118	60102	53	305	72	955	116216892	124645001	133969619	142435855	151359380	17179.199	90398	99990	108039	114697	121778	864263	52.400002	5.5	4.4000001	3.5999999	3.3	2.9000001	1	141320
06075	San Francisco County	CA	2014	7	639823	548193	275	6979	362	9977	57094	55998	24	286	74	758	116216892	124645001	133969619	142435855	151359380	17179.199	90398	99990	108039	114697	121778	864263	52.400002	5.5	4.4000001	3.5999999	3.3	2.9000001	1	141320
06075	San Francisco County	CA	2017	7	714816	619799	720	7528	317	11713	60149	59196	49	294	74	850	116216892	124645001	133969619	142435855	151359380	17179.199	90398	99990	108039	114697	121778	864263	52.400002	5.5	4.4000001	3.5999999	3.3	2.9000001	1	141320
06075	San Francisco County	CA	2019	6	760724	659004	826	7190	288	12112	61118	60102	53	305	72	955	116216892	124645001	133969619	142435855	151359380	17179.199	90398	99990	108039	114697	121778	864263	52.400002	5.5	4.4000001	3.5999999	3.3	2.9000001	1	141320
06075	San Francisco County	CA	2017	3	708876	609235	613	7600	334	11365	58835	57924	41	296	69	824	116216892	124645001	133969619	142435855	151359380	17179.199	90398	99990	108039	114697	121778	864263	52.400002	5.5	4.4000001	3.5999999	3.3	2.9000001	1	141320
06075	San Francisco County	CA	2018	11	756079	653942	860	7346	335	12066	61685	60667	51	310	75	931	116216892	124645001	133969619	142435855	151359380	17179.199	90398	99990	108039	114697	121778	864263	52.400002	5.5	4.4000001	3.5999999	3.3	2.9000001	1	141320
06075	San Francisco County	CA	2014	6	638454	543221	273	7147	347	9977	56416	55283	24	282	73	760	116216892	124645001	133969619	142435855	151359380	17179.199	90398	99990	108039	114697	121778	864263	52.400002	5.5	4.4000001	3.5999999	3.3	2.9000001	1	141320
06075	San Francisco County	CA	2018	7	738687	642567	765	7359	320	11842	60927	59923	48	303	77	920	116216892	124645001	133969619	142435855	151359380	17179.199	90398	99990	108039	114697	121778	864263	52.400002	5.5	4.4000001	3.5999999	3.3	2.9000001	1	141320
06075	San Francisco County	CA	2017	8	720734	620960	700	7536	329	11655	60149	59196	49	294	74	850	116216892	124645001	133969619	142435855	151359380	17179.199	90398	99990	108039	114697	121778	864263	52.400002	5.5	4.4000001	3.5999999	3.3	2.9000001	1	141320
06075	San Francisco County	CA	2014	11	654936	558003	289	7147	346	10266	57840	56751	24	290	71	756	116216892	124645001	133969619	142435855	151359380	17179.199	90398	99990	108039	114697	121778	864263	52.400002	5.5	4.4000001	3.5999999	3.3	2.9000001	1	141320
06075	San Francisco County	CA	2013	7	610963	517742	230	6859	298	9255	55319	54188	17	281	61	682	116216892	124645001	133969619	142435855	151359380	17179.199	90398	99990	108039	114697	121778	864263	52.400002	5.5	4.4000001	3.5999999	3.3	2.9000001	1	141320
06075	San Francisco County	CA	2013	6	610551	515294	226	6942	303	9216	54586	53456	20	280	61	679	116216892	124645001	133969619	142435855	151359380	17179.199	90398	99990	108039	114697	121778	864263	52.400002	5.5	4.4000001	3.5999999	3.3	2.9000001	1	141320
06075	San Francisco County	CA	2013	10	618596	523775	255	6895	315	9578	56401	55267	19	279	60	680	116216892	124645001	133969619	142435855	151359380	17179.199	90398	99990	108039	114697	121778	864263	52.400002	5.5	4.4000001	3.5999999	3.3	2.9000001	1	141320
06075	San Francisco County	CA	2015	8	681774	582262	458	7420	353	10513	58667	57554	28	291	73	814	116216892	124645001	133969619	142435855	151359380	17179.199	90398	99990	108039	114697	121778	864263	52.400002	5.5	4.4000001	3.5999999	3.3	2.9000001	1	141320
06075	San Francisco County	CA	2018	2	728885	626909	711	7427	342	11920	59967	59000	44	300	78	910	116216892	124645001	133969619	142435855	151359380	17179.199	90398	99990	108039	114697	121778	864263	52.400002	5.5	4.4000001	3.5999999	3.3	2.9000001	1	141320
06075	San Francisco County	CA	2015	7	674548	580176	450	7507	357	10477	58667	57554	28	291	73	814	116216892	124645001	133969619	142435855	151359380	17179.199	90398	99990	108039	114697	121778	864263	52.400002	5.5	4.4000001	3.5999999	3.3	2.9000001	1	141320
06075	San Francisco County	CA	2019	9	765220	663329	818	7177	281	12278	61650	60627	54	303	72	964	116216892	124645001	133969619	142435855	151359380	17179.199	90398	99990	108039	114697	121778	864263	52.400002	5.5	4.4000001	3.5999999	3.3	2.9000001	1	141320
06075	San Francisco County	CA	2016	7	702567	609112	524	7405	307	10876	59620	58732	35	296	68	811	116216892	124645001	133969619	142435855	151359380	17179.199	90398	99990	108039	114697	121778	864263	52.400002	5.5	4.4000001	3.5999999	3.3	2.9000001	1	141320
06075	San Francisco County	CA	2019	2	749030	647155	815	7250	286	12073	60745	59722	50	300	71	942	116216892	124645001	133969619	142435855	151359380	17179.199	90398	99990	108039	114697	121778	864263	52.400002	5.5	4.4000001	3.5999999	3.3	2.9000001	1	141320
06075	San Francisco County	CA	2015	12	696122	595434	482	7592	353	10342	59356	58250	30	288	74	816	116216892	124645001	133969619	142435855	151359380	17179.199	90398	99990	108039	114697	121778	864263	52.400002	5.5	4.4000001	3.5999999	3.3	2.9000001	1	141320
06075	San Francisco County	CA	2015	11	693215	592745	478	7569	372	10481	59356	58250	30	288	74	816	116216892	124645001	133969619	142435855	151359380	17179.199	90398	99990	108039	114697	121778	864263	52.400002	5.5	4.4000001	3.5999999	3.3	2.9000001	1	141320
06075	San Francisco County	CA	2016	6	701301	603621	508	7387	323	10803	59122	58228	32	291	68	815	116216892	124645001	133969619	142435855	151359380	17179.199	90398	99990	108039	114697	121778	864263	52.400002	5.5	4.4000001	3.5999999	3.3	2.9000001	1	141320
06075	San Francisco County	CA	2016	10	712403	612985	543	7466	314	11053	59649	58747	37	296	67	814	116216892	124645001	133969619	142435855	151359380	17179.199	90398	99990	108039	114697	121778	864263	52.400002	5.5	4.4000001	3.5999999	3.3	2.9000001	1	141320
06075	San Francisco County	CA	2018	9	745729	644756	780	7352	327	12170	60927	59923	48	303	77	920	116216892	124645001	133969619	142435855	151359380	17179.199	90398	99990	108039	114697	121778	864263	52.400002	5.5	4.4000001	3.5999999	3.3	2.9000001	1	141320
06075	San Francisco County	CA	2018	5	737024	634990	770	7399	332	11912	60538	59571	46	302	76	917	116216892	124645001	133969619	142435855	151359380	17179.199	90398	99990	108039	114697	121778	864263	52.400002	5.5	4.4000001	3.5999999	3.3	2.9000001	1	141320
06075	San Francisco County	CA	2019	1	740513	639254	801	7177	285	11836	60745	59722	50	300	71	942	116216892	124645001	133969619	142435855	151359380	17179.199	90398	99990	108039	114697	121778	864263	52.400002	5.5	4.4000001	3.5999999	3.3	2.9000001	1	141320
06075	San Francisco County	CA	2014	12	659461	562752	293	7270	333	10219	57840	56751	24	290	71	756	116216892	124645001	133969619	142435855	151359380	17179.199	90398	99990	108039	114697	121778	864263	52.400002	5.5	4.4000001	3.5999999	3.3	2.9000001	1	141320
06075	San Francisco County	CA	2017	5	716029	615936	661	7634	339	11599	59756	58840	44	296	71	856	116216892	124645001	133969619	142435855	151359380	17179.199	90398	99990	108039	114697	121778	864263	52.400002	5.5	4.4000001	3.5999999	3.3	2.9000001	1	141320
06075	San Francisco County	CA	2015	6	670400	572047	453	7416	360	10480	58140	57027	27	286	73	801	116216892	124645001	133969619	142435855	151359380	17179.199	90398	99990	108039	114697	121778	864263	52.400002	5.5	4.4000001	3.5999999	3.3	2.9000001	1	141320
06075	San Francisco County	CA	2016	2	692833	595451	489	7496	337	10775	58659	57768	32	284	69	819	116216892	124645001	133969619	142435855	151359380	17179.199	90398	99990	108039	114697	121778	864263	52.400002	5.5	4.4000001	3.5999999	3.3	2.9000001	1	141320
06075	San Francisco County	CA	2017	12	730580	629392	666	7570	347	11549	60754	59802	49	296	76	853	116216892	124645001	133969619	142435855	151359380	17179.199	90398	99990	108039	114697	121778	864263	52.400002	5.5	4.4000001	3.5999999	3.3	2.9000001	1	141320
06075	San Francisco County	CA	2014	4	634010	538587	262	7075	355	9981	56416	55283	24	282	73	760	116216892	124645001	133969619	142435855	151359380	17179.199	90398	99990	108039	114697	121778	864263	52.400002	5.5	4.4000001	3.5999999	3.3	2.9000001	1	141320
06075	San Francisco County	CA	2015	4	666381	567679	455	7429	364	10552	58140	57027	27	286	73	801	116216892	124645001	133969619	142435855	151359380	17179.199	90398	99990	108039	114697	121778	864263	52.400002	5.5	4.4000001	3.5999999	3.3	2.9000001	1	141320
06075	San Francisco County	CA	2013	2	601606	505784	212	6969	334	9105	53863	52731	19	280	62	683	116216892	124645001	133969619	142435855	151359380	17179.199	90398	99990	108039	114697	121778	864263	52.400002	5.5	4.4000001	3.5999999	3.3	2.9000001	1	141320
06075	San Francisco County	CA	2015	5	670390	571516	453	7445	360	10558	58140	57027	27	286	73	801	116216892	124645001	133969619	142435855	151359380	17179.199	90398	99990	108039	114697	121778	864263	52.400002	5.5	4.4000001	3.5999999	3.3	2.9000001	1	141320
06075	San Francisco County	CA	2017	2	706536	606875	598	7509	333	11307	58835	57924	41	296	69	824	116216892	124645001	133969619	142435855	151359380	17179.199	90398	99990	108039	114697	121778	864263	52.400002	5.5	4.4000001	3.5999999	3.3	2.9000001	1	141320
06075	San Francisco County	CA	2017	1	697901	598803	598	7476	327	10980	58835	57924	41	296	69	824	116216892	124645001	133969619	142435855	151359380	17179.199	90398	99990	108039	114697	121778	864263	52.400002	5.5	4.4000001	3.5999999	3.3	2.9000001	1	141320
06075	San Francisco County	CA	2018	1	719538	617907	677	7431	342	11714	59967	59000	44	300	78	910	116216892	124645001	133969619	142435855	151359380	17179.199	90398	99990	108039	114697	121778	864263	52.400002	5.5	4.4000001	3.5999999	3.3	2.9000001	1	141320
06075	San Francisco County	CA	2018	3	731448	629493	714	7430	332	11779	59967	59000	44	300	78	910	116216892	124645001	133969619	142435855	151359380	17179.199	90398	99990	108039	114697	121778	864263	52.400002	5.5	4.4000001	3.5999999	3.3	2.9000001	1	141320
06075	San Francisco County	CA	2013	8	614087	520253	238	6887	289	9382	55319	54188	17	281	61	682	116216892	124645001	133969619	142435855	151359380	17179.199	90398	99990	108039	114697	121778	864263	52.400002	5.5	4.4000001	3.5999999	3.3	2.9000001	1	141320
06075	San Francisco County	CA	2014	3	628782	533232	261	7172	315	9711	56731	55595	22	273	62	725	116216892	124645001	133969619	142435855	151359380	17179.199	90398	99990	108039	114697	121778	864263	52.400002	5.5	4.4000001	3.5999999	3.3	2.9000001	1	141320
06075	San Francisco County	CA	2014	1	618714	523639	245	7128	289	9369	56731	55595	22	273	62	725	116216892	124645001	133969619	142435855	151359380	17179.199	90398	99990	108039	114697	121778	864263	52.400002	5.5	4.4000001	3.5999999	3.3	2.9000001	1	141320
06075	San Francisco County	CA	2018	8	745365	644905	779	7361	316	12087	60927	59923	48	303	77	920	116216892	124645001	133969619	142435855	151359380	17179.199	90398	99990	108039	114697	121778	864263	52.400002	5.5	4.4000001	3.5999999	3.3	2.9000001	1	141320
06075	San Francisco County	CA	2013	12	628335	532938	252	7291	313	9629	56401	55267	19	279	60	680	116216892	124645001	133969619	142435855	151359380	17179.199	90398	99990	108039	114697	121778	864263	52.400002	5.5	4.4000001	3.5999999	3.3	2.9000001	1	141320
06075	San Francisco County	CA	2013	11	624920	529422	253	7189	317	9576	56401	55267	19	279	60	680	116216892	124645001	133969619	142435855	151359380	17179.199	90398	99990	108039	114697	121778	864263	52.400002	5.5	4.4000001	3.5999999	3.3	2.9000001	1	141320
06075	San Francisco County	CA	2013	9	615119	520424	243	6913	294	9429	55319	54188	17	281	61	682	116216892	124645001	133969619	142435855	151359380	17179.199	90398	99990	108039	114697	121778	864263	52.400002	5.5	4.4000001	3.5999999	3.3	2.9000001	1	141320
06075	San Francisco County	CA	2015	10	691200	591286	475	7509	358	10341	59356	58250	30	288	74	816	116216892	124645001	133969619	142435855	151359380	17179.199	90398	99990	108039	114697	121778	864263	52.400002	5.5	4.4000001	3.5999999	3.3	2.9000001	1	141320
06075	San Francisco County	CA	2014	2	625216	529554	267	7178	310	9634	56731	55595	22	273	62	725	116216892	124645001	133969619	142435855	151359380	17179.199	90398	99990	108039	114697	121778	864263	52.400002	5.5	4.4000001	3.5999999	3.3	2.9000001	1	141320
06075	San Francisco County	CA	2013	5	610396	514866	229	6937	319	9345	54586	53456	20	280	61	679	116216892	124645001	133969619	142435855	151359380	17179.199	90398	99990	108039	114697	121778	864263	52.400002	5.5	4.4000001	3.5999999	3.3	2.9000001	1	141320
06075	San Francisco County	CA	2016	1	685209	588580	485	7545	331	10595	58659	57768	32	284	69	819	116216892	124645001	133969619	142435855	151359380	17179.199	90398	99990	108039	114697	121778	864263	52.400002	5.5	4.4000001	3.5999999	3.3	2.9000001	1	141320
06075	San Francisco County	CA	2019	4	755698	653509	822	7244	270	12336	61118	60102	53	305	72	955	116216892	124645001	133969619	142435855	151359380	17179.199	90398	99990	108039	114697	121778	864263	52.400002	5.5	4.4000001	3.5999999	3.3	2.9000001	1	141320
06075	San Francisco County	CA	2018	12	759476	657498	857	7390	335	12015	61685	60667	51	310	75	931	116216892	124645001	133969619	142435855	151359380	17179.199	90398	99990	108039	114697	121778	864263	52.400002	5.5	4.4000001	3.5999999	3.3	2.9000001	1	141320
06075	San Francisco County	CA	2018	4	733972	632033	740	7422	333	11747	60538	59571	46	302	76	917	116216892	124645001	133969619	142435855	151359380	17179.199	90398	99990	108039	114697	121778	864263	52.400002	5.5	4.4000001	3.5999999	3.3	2.9000001	1	141320
06075	San Francisco County	CA	2014	10	653094	556882	296	7107	350	10241	57840	56751	24	290	71	756	116216892	124645001	133969619	142435855	151359380	17179.199	90398	99990	108039	114697	121778	864263	52.400002	5.5	4.4000001	3.5999999	3.3	2.9000001	1	141320
06075	San Francisco County	CA	2015	3	660988	562036	414	7393	374	10405	57529	56381	26	278	73	792	116216892	124645001	133969619	142435855	151359380	17179.199	90398	99990	108039	114697	121778	864263	52.400002	5.5	4.4000001	3.5999999	3.3	2.9000001	1	141320
06075	San Francisco County	CA	2013	1	594599	499364	206	6816	330	8951	53863	52731	19	280	62	683	116216892	124645001	133969619	142435855	151359380	17179.199	90398	99990	108039	114697	121778	864263	52.400002	5.5	4.4000001	3.5999999	3.3	2.9000001	1	141320
06075	San Francisco County	CA	2019	10	771132	668884	855	7246	280	12291	62356	61341	53	308	72	967	116216892	124645001	133969619	142435855	151359380	17179.199	90398	99990	108039	114697	121778	864263	52.400002	5.5	4.4000001	3.5999999	3.3	2.9000001	1	141320
06113	Yolo County	CA	2019	6	108664	73596	711	1885	225	2813	6912	6577	22	43	22	146	11460000	11996176	12532441	12952543	13350147	197.89999	45607	48354	50460	51225	52207	212605	36.5	9	7.5	6.5	5.9000001	5.0999999	2	84998
06113	Yolo County	CA	2013	8	99304	64367	464	1908	153	1963	5844	5605	11	38	16	116	11460000	11996176	12532441	12952543	13350147	197.89999	45607	48354	50460	51225	52207	212605	36.5	9	7.5	6.5	5.9000001	5.0999999	2	84998
06113	Yolo County	CA	2017	3	99416	66783	576	1778	153	2658	6515	6216	21	43	18	134	11460000	11996176	12532441	12952543	13350147	197.89999	45607	48354	50460	51225	52207	212605	36.5	9	7.5	6.5	5.9000001	5.0999999	2	84998
06113	Yolo County	CA	2015	4	96634	66598	490	2016	155	2474	6255	5992	16	39	17	131	11460000	11996176	12532441	12952543	13350147	197.89999	45607	48354	50460	51225	52207	212605	36.5	9	7.5	6.5	5.9000001	5.0999999	2	84998
06113	Yolo County	CA	2013	1	86849	57814	408	1762	165	1945	5967	5737	12	39	16	115	11460000	11996176	12532441	12952543	13350147	197.89999	45607	48354	50460	51225	52207	212605	36.5	9	7.5	6.5	5.9000001	5.0999999	2	84998
06113	Yolo County	CA	2015	11	96786	66379	511	1907	144	2401	6386	6116	16	38	18	130	11460000	11996176	12532441	12952543	13350147	197.89999	45607	48354	50460	51225	52207	212605	36.5	9	7.5	6.5	5.9000001	5.0999999	2	84998
06113	Yolo County	CA	2017	12	101364	68337	637	1772	154	2725	6753	6453	21	44	19	136	11460000	11996176	12532441	12952543	13350147	197.89999	45607	48354	50460	51225	52207	212605	36.5	9	7.5	6.5	5.9000001	5.0999999	2	84998
06113	Yolo County	CA	2015	5	97142	67075	499	1995	157	2480	6255	5992	16	39	17	131	11460000	11996176	12532441	12952543	13350147	197.89999	45607	48354	50460	51225	52207	212605	36.5	9	7.5	6.5	5.9000001	5.0999999	2	84998
06113	Yolo County	CA	2014	6	96000	65560	489	1980	195	2243	5960	5721	15	38	18	124	11460000	11996176	12532441	12952543	13350147	197.89999	45607	48354	50460	51225	52207	212605	36.5	9	7.5	6.5	5.9000001	5.0999999	2	84998
06113	Yolo County	CA	2019	12	106139	71495	750	1922	199	2886	7137	6752	20	44	22	148	11460000	11996176	12532441	12952543	13350147	197.89999	45607	48354	50460	51225	52207	212605	36.5	9	7.5	6.5	5.9000001	5.0999999	2	84998
06113	Yolo County	CA	2016	11	99983	68000	553	1935	156	2603	6535	6242	20	43	19	133	11460000	11996176	12532441	12952543	13350147	197.89999	45607	48354	50460	51225	52207	212605	36.5	9	7.5	6.5	5.9000001	5.0999999	2	84998
06113	Yolo County	CA	2015	1	91859	62670	484	2053	140	2294	6207	5945	15	39	17	132	11460000	11996176	12532441	12952543	13350147	197.89999	45607	48354	50460	51225	52207	212605	36.5	9	7.5	6.5	5.9000001	5.0999999	2	84998
06113	Yolo County	CA	2018	2	101191	67181	621	1794	150	2661	6704	6365	22	43	19	140	11460000	11996176	12532441	12952543	13350147	197.89999	45607	48354	50460	51225	52207	212605	36.5	9	7.5	6.5	5.9000001	5.0999999	2	84998
06113	Yolo County	CA	2017	2	97967	65712	588	1876	159	2635	6515	6216	21	43	18	134	11460000	11996176	12532441	12952543	13350147	197.89999	45607	48354	50460	51225	52207	212605	36.5	9	7.5	6.5	5.9000001	5.0999999	2	84998
06113	Yolo County	CA	2015	8	102840	68626	537	1899	147	2451	6330	6059	16	37	18	128	11460000	11996176	12532441	12952543	13350147	197.89999	45607	48354	50460	51225	52207	212605	36.5	9	7.5	6.5	5.9000001	5.0999999	2	84998
06113	Yolo County	CA	2014	7	99382	66075	504	1962	173	2231	6100	5862	15	37	18	125	11460000	11996176	12532441	12952543	13350147	197.89999	45607	48354	50460	51225	52207	212605	36.5	9	7.5	6.5	5.9000001	5.0999999	2	84998
06113	Yolo County	CA	2018	1	99492	65559	617	1767	157	2550	6704	6365	22	43	19	140	11460000	11996176	12532441	12952543	13350147	197.89999	45607	48354	50460	51225	52207	212605	36.5	9	7.5	6.5	5.9000001	5.0999999	2	84998
06113	Yolo County	CA	2014	2	89411	60682	505	2011	169	2144	5983	5745	15	38	17	118	11460000	11996176	12532441	12952543	13350147	197.89999	45607	48354	50460	51225	52207	212605	36.5	9	7.5	6.5	5.9000001	5.0999999	2	84998
06113	Yolo County	CA	2019	2	103076	69142	666	1870	197	2741	6861	6524	21	42	21	142	11460000	11996176	12532441	12952543	13350147	197.89999	45607	48354	50460	51225	52207	212605	36.5	9	7.5	6.5	5.9000001	5.0999999	2	84998
06113	Yolo County	CA	2013	11	91609	62050	452	2035	171	2014	5943	5705	11	38	15	113	11460000	11996176	12532441	12952543	13350147	197.89999	45607	48354	50460	51225	52207	212605	36.5	9	7.5	6.5	5.9000001	5.0999999	2	84998
06113	Yolo County	CA	2017	5	102493	69649	577	1808	143	2745	6620	6322	21	44	19	135	11460000	11996176	12532441	12952543	13350147	197.89999	45607	48354	50460	51225	52207	212605	36.5	9	7.5	6.5	5.9000001	5.0999999	2	84998
06113	Yolo County	CA	2016	9	103226	71270	583	1910	164	2487	6531	6237	19	43	19	135	11460000	11996176	12532441	12952543	13350147	197.89999	45607	48354	50460	51225	52207	212605	36.5	9	7.5	6.5	5.9000001	5.0999999	2	84998
06113	Yolo County	CA	2019	5	108104	73176	699	1900	229	2845	6912	6577	22	43	22	146	11460000	11996176	12532441	12952543	13350147	197.89999	45607	48354	50460	51225	52207	212605	36.5	9	7.5	6.5	5.9000001	5.0999999	2	84998
06113	Yolo County	CA	2018	3	101721	67577	624	1781	159	2727	6704	6365	22	43	19	140	11460000	11996176	12532441	12952543	13350147	197.89999	45607	48354	50460	51225	52207	212605	36.5	9	7.5	6.5	5.9000001	5.0999999	2	84998
06113	Yolo County	CA	2018	7	106138	72070	642	1794	160	2819	6801	6463	22	41	19	145	11460000	11996176	12532441	12952543	13350147	197.89999	45607	48354	50460	51225	52207	212605	36.5	9	7.5	6.5	5.9000001	5.0999999	2	84998
06113	Yolo County	CA	2014	12	92501	63162	508	2009	154	2194	6202	5964	16	38	18	125	11460000	11996176	12532441	12952543	13350147	197.89999	45607	48354	50460	51225	52207	212605	36.5	9	7.5	6.5	5.9000001	5.0999999	2	84998
06113	Yolo County	CA	2018	8	106405	72540	652	1783	159	2768	6801	6463	22	41	19	145	11460000	11996176	12532441	12952543	13350147	197.89999	45607	48354	50460	51225	52207	212605	36.5	9	7.5	6.5	5.9000001	5.0999999	2	84998
06113	Yolo County	CA	2014	5	94401	65067	494	1985	193	2240	5960	5721	15	38	18	124	11460000	11996176	12532441	12952543	13350147	197.89999	45607	48354	50460	51225	52207	212605	36.5	9	7.5	6.5	5.9000001	5.0999999	2	84998
06113	Yolo County	CA	2013	12	91397	61680	448	2075	162	2003	5943	5705	11	38	15	113	11460000	11996176	12532441	12952543	13350147	197.89999	45607	48354	50460	51225	52207	212605	36.5	9	7.5	6.5	5.9000001	5.0999999	2	84998
06113	Yolo County	CA	2013	4	90973	61180	426	1794	154	1949	5819	5589	12	39	16	114	11460000	11996176	12532441	12952543	13350147	197.89999	45607	48354	50460	51225	52207	212605	36.5	9	7.5	6.5	5.9000001	5.0999999	2	84998
06113	Yolo County	CA	2018	12	103816	69616	651	1831	159	2709	6886	6548	21	40	19	145	11460000	11996176	12532441	12952543	13350147	197.89999	45607	48354	50460	51225	52207	212605	36.5	9	7.5	6.5	5.9000001	5.0999999	2	84998
06113	Yolo County	CA	2019	11	106911	71972	755	1974	214	2941	7137	6752	20	44	22	148	11460000	11996176	12532441	12952543	13350147	197.89999	45607	48354	50460	51225	52207	212605	36.5	9	7.5	6.5	5.9000001	5.0999999	2	84998
06113	Yolo County	CA	2013	7	99064	63817	445	1940	155	1973	5844	5605	11	38	16	116	11460000	11996176	12532441	12952543	13350147	197.89999	45607	48354	50460	51225	52207	212605	36.5	9	7.5	6.5	5.9000001	5.0999999	2	84998
06113	Yolo County	CA	2019	10	109677	74850	738	1929	206	2939	7137	6752	20	44	22	148	11460000	11996176	12532441	12952543	13350147	197.89999	45607	48354	50460	51225	52207	212605	36.5	9	7.5	6.5	5.9000001	5.0999999	2	84998
06113	Yolo County	CA	2016	8	105831	71614	651	1918	162	2504	6531	6237	19	43	19	135	11460000	11996176	12532441	12952543	13350147	197.89999	45607	48354	50460	51225	52207	212605	36.5	9	7.5	6.5	5.9000001	5.0999999	2	84998
06113	Yolo County	CA	2018	10	105277	71382	664	1809	152	2724	6886	6548	21	40	19	145	11460000	11996176	12532441	12952543	13350147	197.89999	45607	48354	50460	51225	52207	212605	36.5	9	7.5	6.5	5.9000001	5.0999999	2	84998
06113	Yolo County	CA	2018	4	103768	69462	653	1829	153	2785	6760	6422	22	41	19	142	11460000	11996176	12532441	12952543	13350147	197.89999	45607	48354	50460	51225	52207	212605	36.5	9	7.5	6.5	5.9000001	5.0999999	2	84998
06113	Yolo County	CA	2016	6	102122	69763	557	1904	162	2582	6466	6170	17	42	19	134	11460000	11996176	12532441	12952543	13350147	197.89999	45607	48354	50460	51225	52207	212605	36.5	9	7.5	6.5	5.9000001	5.0999999	2	84998
06113	Yolo County	CA	2019	9	108594	74873	781	1910	226	2866	7039	6678	22	44	22	147	11460000	11996176	12532441	12952543	13350147	197.89999	45607	48354	50460	51225	52207	212605	36.5	9	7.5	6.5	5.9000001	5.0999999	2	84998
06113	Yolo County	CA	2018	6	105824	71052	656	1811	161	2798	6760	6422	22	41	19	142	11460000	11996176	12532441	12952543	13350147	197.89999	45607	48354	50460	51225	52207	212605	36.5	9	7.5	6.5	5.9000001	5.0999999	2	84998
06113	Yolo County	CA	2019	8	109420	75357	772	1885	239	2843	7039	6678	22	44	22	147	11460000	11996176	12532441	12952543	13350147	197.89999	45607	48354	50460	51225	52207	212605	36.5	9	7.5	6.5	5.9000001	5.0999999	2	84998
06113	Yolo County	CA	2013	10	92500	62930	480	1932	169	1985	5943	5705	11	38	15	113	11460000	11996176	12532441	12952543	13350147	197.89999	45607	48354	50460	51225	52207	212605	36.5	9	7.5	6.5	5.9000001	5.0999999	2	84998
06113	Yolo County	CA	2016	1	95106	64038	518	1888	151	2423	6421	6126	17	37	19	132	11460000	11996176	12532441	12952543	13350147	197.89999	45607	48354	50460	51225	52207	212605	36.5	9	7.5	6.5	5.9000001	5.0999999	2	84998
06113	Yolo County	CA	2014	4	92654	63376	495	1968	181	2234	5960	5721	15	38	18	124	11460000	11996176	12532441	12952543	13350147	197.89999	45607	48354	50460	51225	52207	212605	36.5	9	7.5	6.5	5.9000001	5.0999999	2	84998
06113	Yolo County	CA	2015	9	103335	68074	539	1875	146	2394	6330	6059	16	37	18	128	11460000	11996176	12532441	12952543	13350147	197.89999	45607	48354	50460	51225	52207	212605	36.5	9	7.5	6.5	5.9000001	5.0999999	2	84998
06113	Yolo County	CA	2019	4	106614	72061	668	1865	225	2836	6912	6577	22	43	22	146	11460000	11996176	12532441	12952543	13350147	197.89999	45607	48354	50460	51225	52207	212605	36.5	9	7.5	6.5	5.9000001	5.0999999	2	84998
06113	Yolo County	CA	2014	9	101134	66111	531	1967	159	2225	6100	5862	15	37	18	125	11460000	11996176	12532441	12952543	13350147	197.89999	45607	48354	50460	51225	52207	212605	36.5	9	7.5	6.5	5.9000001	5.0999999	2	84998
06113	Yolo County	CA	2014	3	90404	61468	493	2014	170	2189	5983	5745	15	38	17	118	11460000	11996176	12532441	12952543	13350147	197.89999	45607	48354	50460	51225	52207	212605	36.5	9	7.5	6.5	5.9000001	5.0999999	2	84998
06113	Yolo County	CA	2014	11	93056	63943	511	2009	157	2215	6202	5964	16	38	18	125	11460000	11996176	12532441	12952543	13350147	197.89999	45607	48354	50460	51225	52207	212605	36.5	9	7.5	6.5	5.9000001	5.0999999	2	84998
06113	Yolo County	CA	2015	12	96663	66172	525	1913	140	2378	6386	6116	16	38	18	130	11460000	11996176	12532441	12952543	13350147	197.89999	45607	48354	50460	51225	52207	212605	36.5	9	7.5	6.5	5.9000001	5.0999999	2	84998
06113	Yolo County	CA	2017	8	105456	71720	601	1871	155	2737	6697	6397	21	43	19	139	11460000	11996176	12532441	12952543	13350147	197.89999	45607	48354	50460	51225	52207	212605	36.5	9	7.5	6.5	5.9000001	5.0999999	2	84998
06113	Yolo County	CA	2014	1	88810	60150	496	2015	168	2104	5983	5745	15	38	17	118	11460000	11996176	12532441	12952543	13350147	197.89999	45607	48354	50460	51225	52207	212605	36.5	9	7.5	6.5	5.9000001	5.0999999	2	84998
06113	Yolo County	CA	2016	7	104650	70632	566	1923	155	2557	6531	6237	19	43	19	135	11460000	11996176	12532441	12952543	13350147	197.89999	45607	48354	50460	51225	52207	212605	36.5	9	7.5	6.5	5.9000001	5.0999999	2	84998
06113	Yolo County	CA	2016	2	96463	65024	541	1910	156	2465	6421	6126	17	37	19	132	11460000	11996176	12532441	12952543	13350147	197.89999	45607	48354	50460	51225	52207	212605	36.5	9	7.5	6.5	5.9000001	5.0999999	2	84998
06113	Yolo County	CA	2013	9	100584	64030	486	1906	165	1985	5844	5605	11	38	16	116	11460000	11996176	12532441	12952543	13350147	197.89999	45607	48354	50460	51225	52207	212605	36.5	9	7.5	6.5	5.9000001	5.0999999	2	84998
06113	Yolo County	CA	2016	10	101023	69251	577	1931	166	2547	6535	6242	20	43	19	133	11460000	11996176	12532441	12952543	13350147	197.89999	45607	48354	50460	51225	52207	212605	36.5	9	7.5	6.5	5.9000001	5.0999999	2	84998
06113	Yolo County	CA	2016	5	100744	68703	546	1946	155	2588	6466	6170	17	42	19	134	11460000	11996176	12532441	12952543	13350147	197.89999	45607	48354	50460	51225	52207	212605	36.5	9	7.5	6.5	5.9000001	5.0999999	2	84998
06113	Yolo County	CA	2019	3	104330	70013	669	1836	208	2779	6861	6524	21	42	21	142	11460000	11996176	12532441	12952543	13350147	197.89999	45607	48354	50460	51225	52207	212605	36.5	9	7.5	6.5	5.9000001	5.0999999	2	84998
06113	Yolo County	CA	2013	2	88047	58891	417	1786	150	1960	5967	5737	12	39	16	115	11460000	11996176	12532441	12952543	13350147	197.89999	45607	48354	50460	51225	52207	212605	36.5	9	7.5	6.5	5.9000001	5.0999999	2	84998
06113	Yolo County	CA	2017	1	96716	64677	577	1882	156	2579	6515	6216	21	43	18	134	11460000	11996176	12532441	12952543	13350147	197.89999	45607	48354	50460	51225	52207	212605	36.5	9	7.5	6.5	5.9000001	5.0999999	2	84998
06113	Yolo County	CA	2019	7	109160	74810	730	1885	239	2816	7039	6678	22	44	22	147	11460000	11996176	12532441	12952543	13350147	197.89999	45607	48354	50460	51225	52207	212605	36.5	9	7.5	6.5	5.9000001	5.0999999	2	84998
06113	Yolo County	CA	2019	1	102191	68468	650	1831	205	2710	6861	6524	21	42	21	142	11460000	11996176	12532441	12952543	13350147	197.89999	45607	48354	50460	51225	52207	212605	36.5	9	7.5	6.5	5.9000001	5.0999999	2	84998
06113	Yolo County	CA	2016	12	98406	66231	580	1939	159	2555	6535	6242	20	43	19	133	11460000	11996176	12532441	12952543	13350147	197.89999	45607	48354	50460	51225	52207	212605	36.5	9	7.5	6.5	5.9000001	5.0999999	2	84998
06113	Yolo County	CA	2018	5	104888	70501	640	1821	158	2805	6760	6422	22	41	19	142	11460000	11996176	12532441	12952543	13350147	197.89999	45607	48354	50460	51225	52207	212605	36.5	9	7.5	6.5	5.9000001	5.0999999	2	84998
06113	Yolo County	CA	2017	9	103466	71026	625	1845	157	2711	6697	6397	21	43	19	139	11460000	11996176	12532441	12952543	13350147	197.89999	45607	48354	50460	51225	52207	212605	36.5	9	7.5	6.5	5.9000001	5.0999999	2	84998
06113	Yolo County	CA	2017	4	100979	68253	572	1785	147	2720	6620	6322	21	44	19	135	11460000	11996176	12532441	12952543	13350147	197.89999	45607	48354	50460	51225	52207	212605	36.5	9	7.5	6.5	5.9000001	5.0999999	2	84998
06113	Yolo County	CA	2015	2	92623	63148	493	2058	144	2338	6207	5945	15	39	17	132	11460000	11996176	12532441	12952543	13350147	197.89999	45607	48354	50460	51225	52207	212605	36.5	9	7.5	6.5	5.9000001	5.0999999	2	84998
06113	Yolo County	CA	2013	3	89304	60196	436	1764	153	1925	5967	5737	12	39	16	115	11460000	11996176	12532441	12952543	13350147	197.89999	45607	48354	50460	51225	52207	212605	36.5	9	7.5	6.5	5.9000001	5.0999999	2	84998
06113	Yolo County	CA	2017	6	104206	70806	605	1859	152	2750	6620	6322	21	44	19	135	11460000	11996176	12532441	12952543	13350147	197.89999	45607	48354	50460	51225	52207	212605	36.5	9	7.5	6.5	5.9000001	5.0999999	2	84998
06113	Yolo County	CA	2017	7	105486	71201	596	1855	151	2700	6697	6397	21	43	19	139	11460000	11996176	12532441	12952543	13350147	197.89999	45607	48354	50460	51225	52207	212605	36.5	9	7.5	6.5	5.9000001	5.0999999	2	84998
06113	Yolo County	CA	2013	6	92722	63179	468	1937	154	1935	5819	5589	12	39	16	114	11460000	11996176	12532441	12952543	13350147	197.89999	45607	48354	50460	51225	52207	212605	36.5	9	7.5	6.5	5.9000001	5.0999999	2	84998
06113	Yolo County	CA	2016	4	99241	67435	548	1916	155	2542	6466	6170	17	42	19	134	11460000	11996176	12532441	12952543	13350147	197.89999	45607	48354	50460	51225	52207	212605	36.5	9	7.5	6.5	5.9000001	5.0999999	2	84998
06113	Yolo County	CA	2013	5	92393	62682	441	1880	158	1972	5819	5589	12	39	16	114	11460000	11996176	12532441	12952543	13350147	197.89999	45607	48354	50460	51225	52207	212605	36.5	9	7.5	6.5	5.9000001	5.0999999	2	84998
06113	Yolo County	CA	2015	6	99211	67825	508	1999	152	2473	6255	5992	16	39	17	131	11460000	11996176	12532441	12952543	13350147	197.89999	45607	48354	50460	51225	52207	212605	36.5	9	7.5	6.5	5.9000001	5.0999999	2	84998
06113	Yolo County	CA	2015	3	94411	64743	484	2046	150	2414	6207	5945	15	39	17	132	11460000	11996176	12532441	12952543	13350147	197.89999	45607	48354	50460	51225	52207	212605	36.5	9	7.5	6.5	5.9000001	5.0999999	2	84998
06113	Yolo County	CA	2018	9	105420	71968	684	1798	173	2734	6801	6463	22	41	19	145	11460000	11996176	12532441	12952543	13350147	197.89999	45607	48354	50460	51225	52207	212605	36.5	9	7.5	6.5	5.9000001	5.0999999	2	84998
06113	Yolo County	CA	2017	10	103038	70301	634	1804	150	2746	6753	6453	21	44	19	136	11460000	11996176	12532441	12952543	13350147	197.89999	45607	48354	50460	51225	52207	212605	36.5	9	7.5	6.5	5.9000001	5.0999999	2	84998
06113	Yolo County	CA	2017	11	101594	68620	633	1810	151	2704	6753	6453	21	44	19	136	11460000	11996176	12532441	12952543	13350147	197.89999	45607	48354	50460	51225	52207	212605	36.5	9	7.5	6.5	5.9000001	5.0999999	2	84998
06113	Yolo County	CA	2014	10	93906	64721	519	2001	163	2201	6202	5964	16	38	18	125	11460000	11996176	12532441	12952543	13350147	197.89999	45607	48354	50460	51225	52207	212605	36.5	9	7.5	6.5	5.9000001	5.0999999	2	84998
06113	Yolo County	CA	2014	8	99428	66551	526	1952	170	2260	6100	5862	15	37	18	125	11460000	11996176	12532441	12952543	13350147	197.89999	45607	48354	50460	51225	52207	212605	36.5	9	7.5	6.5	5.9000001	5.0999999	2	84998
06113	Yolo County	CA	2015	10	97547	67377	521	1891	147	2428	6386	6116	16	38	18	130	11460000	11996176	12532441	12952543	13350147	197.89999	45607	48354	50460	51225	52207	212605	36.5	9	7.5	6.5	5.9000001	5.0999999	2	84998
06113	Yolo County	CA	2018	11	104114	69816	659	1844	151	2723	6886	6548	21	40	19	145	11460000	11996176	12532441	12952543	13350147	197.89999	45607	48354	50460	51225	52207	212605	36.5	9	7.5	6.5	5.9000001	5.0999999	2	84998
06113	Yolo County	CA	2016	3	96765	65117	537	1889	153	2476	6421	6126	17	37	19	132	11460000	11996176	12532441	12952543	13350147	197.89999	45607	48354	50460	51225	52207	212605	36.5	9	7.5	6.5	5.9000001	5.0999999	2	84998
06113	Yolo County	CA	2015	7	102723	67876	528	1957	147	2437	6330	6059	16	37	18	128	11460000	11996176	12532441	12952543	13350147	197.89999	45607	48354	50460	51225	52207	212605	36.5	9	7.5	6.5	5.9000001	5.0999999	2	84998
08031	Denver County	CO	2017	5	504846	434699	1816	5071	512	12153	32048	31803	71	85	65	662	57610110	60332265	64116859	64925150	67039713	3922.6001	61721	68046	66887	63912	74396	678467	49.700001	6.5999999	4.8000002	3.7	3.0999999	2.7	1	92426
08031	Denver County	CO	2015	8	483336	417358	1662	5024	471	11203	29859	29611	59	94	64	636	57610110	60332265	64116859	64925150	67039713	3922.6001	61721	68046	66887	63912	74396	678467	49.700001	6.5999999	4.8000002	3.7	3.0999999	2.7	1	92426
08031	Denver County	CO	2014	4	455704	392126	1577	4658	443	10339	27531	27282	42	95	68	618	57610110	60332265	64116859	64925150	67039713	3922.6001	61721	68046	66887	63912	74396	678467	49.700001	6.5999999	4.8000002	3.7	3.0999999	2.7	1	92426
08031	Denver County	CO	2019	11	536343	466302	1940	5187	561	12920	35152	34911	81	79	68	685	57610110	60332265	64116859	64925150	67039713	3922.6001	61721	68046	66887	63912	74396	678467	49.700001	6.5999999	4.8000002	3.7	3.0999999	2.7	1	92426
08031	Denver County	CO	2018	5	518793	448512	1842	5082	508	12681	33412	33169	77	83	70	670	57610110	60332265	64116859	64925150	67039713	3922.6001	61721	68046	66887	63912	74396	678467	49.700001	6.5999999	4.8000002	3.7	3.0999999	2.7	1	92426
08031	Denver County	CO	2018	11	523369	454195	1862	5196	540	12724	33532	33295	76	83	67	666	57610110	60332265	64116859	64925150	67039713	3922.6001	61721	68046	66887	63912	74396	678467	49.700001	6.5999999	4.8000002	3.7	3.0999999	2.7	1	92426
08031	Denver County	CO	2013	8	445697	383594	1530	4755	445	10217	27266	27020	35	90	69	616	57610110	60332265	64116859	64925150	67039713	3922.6001	61721	68046	66887	63912	74396	678467	49.700001	6.5999999	4.8000002	3.7	3.0999999	2.7	1	92426
08031	Denver County	CO	2016	8	499346	431307	1733	4988	481	12096	30952	30702	68	84	62	648	57610110	60332265	64116859	64925150	67039713	3922.6001	61721	68046	66887	63912	74396	678467	49.700001	6.5999999	4.8000002	3.7	3.0999999	2.7	1	92426
08031	Denver County	CO	2017	8	509017	439990	1852	5130	527	12222	32373	32129	73	85	65	671	57610110	60332265	64116859	64925150	67039713	3922.6001	61721	68046	66887	63912	74396	678467	49.700001	6.5999999	4.8000002	3.7	3.0999999	2.7	1	92426
08031	Denver County	CO	2014	12	471711	406870	1655	4737	493	11038	28464	28215	49	95	67	634	57610110	60332265	64116859	64925150	67039713	3922.6001	61721	68046	66887	63912	74396	678467	49.700001	6.5999999	4.8000002	3.7	3.0999999	2.7	1	92426
08031	Denver County	CO	2016	9	501227	431879	1741	4909	503	12156	30952	30702	68	84	62	648	57610110	60332265	64116859	64925150	67039713	3922.6001	61721	68046	66887	63912	74396	678467	49.700001	6.5999999	4.8000002	3.7	3.0999999	2.7	1	92426
08031	Denver County	CO	2019	1	515335	446423	1882	5254	510	12055	33717	33477	81	82	66	663	57610110	60332265	64116859	64925150	67039713	3922.6001	61721	68046	66887	63912	74396	678467	49.700001	6.5999999	4.8000002	3.7	3.0999999	2.7	1	92426
08031	Denver County	CO	2016	1	482790	415775	1635	4952	434	11140	30391	30133	64	89	62	647	57610110	60332265	64116859	64925150	67039713	3922.6001	61721	68046	66887	63912	74396	678467	49.700001	6.5999999	4.8000002	3.7	3.0999999	2.7	1	92426
08031	Denver County	CO	2014	2	446918	383886	1554	4792	442	10005	27121	26872	40	90	69	606	57610110	60332265	64116859	64925150	67039713	3922.6001	61721	68046	66887	63912	74396	678467	49.700001	6.5999999	4.8000002	3.7	3.0999999	2.7	1	92426
08031	Denver County	CO	2019	12	535760	465825	1906	5185	559	12855	35152	34911	81	79	68	685	57610110	60332265	64116859	64925150	67039713	3922.6001	61721	68046	66887	63912	74396	678467	49.700001	6.5999999	4.8000002	3.7	3.0999999	2.7	1	92426
08031	Denver County	CO	2017	6	510072	440190	1837	5122	531	12339	32048	31803	71	85	65	662	57610110	60332265	64116859	64925150	67039713	3922.6001	61721	68046	66887	63912	74396	678467	49.700001	6.5999999	4.8000002	3.7	3.0999999	2.7	1	92426
08031	Denver County	CO	2017	7	509447	440063	1858	5142	492	12085	32373	32129	73	85	65	671	57610110	60332265	64116859	64925150	67039713	3922.6001	61721	68046	66887	63912	74396	678467	49.700001	6.5999999	4.8000002	3.7	3.0999999	2.7	1	92426
08031	Denver County	CO	2013	9	445699	382667	1527	4724	460	10269	27266	27020	35	90	69	616	57610110	60332265	64116859	64925150	67039713	3922.6001	61721	68046	66887	63912	74396	678467	49.700001	6.5999999	4.8000002	3.7	3.0999999	2.7	1	92426
08031	Denver County	CO	2013	5	440086	377462	1526	4614	435	9998	26915	26668	34	86	70	609	57610110	60332265	64116859	64925150	67039713	3922.6001	61721	68046	66887	63912	74396	678467	49.700001	6.5999999	4.8000002	3.7	3.0999999	2.7	1	92426
08031	Denver County	CO	2018	3	511694	441409	1805	5080	497	12573	32977	32734	75	84	69	670	57610110	60332265	64116859	64925150	67039713	3922.6001	61721	68046	66887	63912	74396	678467	49.700001	6.5999999	4.8000002	3.7	3.0999999	2.7	1	92426
08031	Denver County	CO	2018	10	524919	455495	1847	5049	530	12850	33532	33295	76	83	67	666	57610110	60332265	64116859	64925150	67039713	3922.6001	61721	68046	66887	63912	74396	678467	49.700001	6.5999999	4.8000002	3.7	3.0999999	2.7	1	92426
08031	Denver County	CO	2017	12	514575	444523	1864	5171	561	12295	32233	31991	74	84	68	660	57610110	60332265	64116859	64925150	67039713	3922.6001	61721	68046	66887	63912	74396	678467	49.700001	6.5999999	4.8000002	3.7	3.0999999	2.7	1	92426
08031	Denver County	CO	2018	7	524167	454762	1842	5056	536	12964	33764	33525	78	83	67	661	57610110	60332265	64116859	64925150	67039713	3922.6001	61721	68046	66887	63912	74396	678467	49.700001	6.5999999	4.8000002	3.7	3.0999999	2.7	1	92426
08031	Denver County	CO	2014	7	463123	400547	1649	4759	480	10634	28292	28041	45	97	69	621	57610110	60332265	64116859	64925150	67039713	3922.6001	61721	68046	66887	63912	74396	678467	49.700001	6.5999999	4.8000002	3.7	3.0999999	2.7	1	92426
08031	Denver County	CO	2018	1	506166	436486	1708	5137	474	12239	32977	32734	75	84	69	670	57610110	60332265	64116859	64925150	67039713	3922.6001	61721	68046	66887	63912	74396	678467	49.700001	6.5999999	4.8000002	3.7	3.0999999	2.7	1	92426
08031	Denver County	CO	2018	12	523274	454105	1839	5208	538	12546	33532	33295	76	83	67	666	57610110	60332265	64116859	64925150	67039713	3922.6001	61721	68046	66887	63912	74396	678467	49.700001	6.5999999	4.8000002	3.7	3.0999999	2.7	1	92426
08031	Denver County	CO	2015	5	476867	410748	1644	4876	463	11035	29383	29135	55	95	63	628	57610110	60332265	64116859	64925150	67039713	3922.6001	61721	68046	66887	63912	74396	678467	49.700001	6.5999999	4.8000002	3.7	3.0999999	2.7	1	92426
08031	Denver County	CO	2014	8	466872	403830	1611	4769	534	10819	28292	28041	45	97	69	621	57610110	60332265	64116859	64925150	67039713	3922.6001	61721	68046	66887	63912	74396	678467	49.700001	6.5999999	4.8000002	3.7	3.0999999	2.7	1	92426
08031	Denver County	CO	2013	4	438113	375343	1538	4551	407	9758	26915	26668	34	86	70	609	57610110	60332265	64116859	64925150	67039713	3922.6001	61721	68046	66887	63912	74396	678467	49.700001	6.5999999	4.8000002	3.7	3.0999999	2.7	1	92426
08031	Denver County	CO	2013	11	451058	387809	1561	4764	452	10229	27132	26886	40	87	68	616	57610110	60332265	64116859	64925150	67039713	3922.6001	61721	68046	66887	63912	74396	678467	49.700001	6.5999999	4.8000002	3.7	3.0999999	2.7	1	92426
08031	Denver County	CO	2014	5	459189	395633	1598	4673	477	10525	27531	27282	42	95	68	618	57610110	60332265	64116859	64925150	67039713	3922.6001	61721	68046	66887	63912	74396	678467	49.700001	6.5999999	4.8000002	3.7	3.0999999	2.7	1	92426
08031	Denver County	CO	2017	9	510799	440547	1871	5080	554	12259	32373	32129	73	85	65	671	57610110	60332265	64116859	64925150	67039713	3922.6001	61721	68046	66887	63912	74396	678467	49.700001	6.5999999	4.8000002	3.7	3.0999999	2.7	1	92426
08031	Denver County	CO	2016	2	484381	416799	1629	4935	468	11411	30391	30133	64	89	62	647	57610110	60332265	64116859	64925150	67039713	3922.6001	61721	68046	66887	63912	74396	678467	49.700001	6.5999999	4.8000002	3.7	3.0999999	2.7	1	92426
08031	Denver County	CO	2015	11	484356	417175	1696	4915	474	11258	29773	29527	65	91	61	642	57610110	60332265	64116859	64925150	67039713	3922.6001	61721	68046	66887	63912	74396	678467	49.700001	6.5999999	4.8000002	3.7	3.0999999	2.7	1	92426
08031	Denver County	CO	2016	7	500026	431239	1740	5029	442	12010	30952	30702	68	84	62	648	57610110	60332265	64116859	64925150	67039713	3922.6001	61721	68046	66887	63912	74396	678467	49.700001	6.5999999	4.8000002	3.7	3.0999999	2.7	1	92426
08031	Denver County	CO	2014	1	444767	382789	1553	4726	427	9854	27121	26872	40	90	69	606	57610110	60332265	64116859	64925150	67039713	3922.6001	61721	68046	66887	63912	74396	678467	49.700001	6.5999999	4.8000002	3.7	3.0999999	2.7	1	92426
08031	Denver County	CO	2015	9	483216	416236	1672	4983	489	11292	29859	29611	59	94	64	636	57610110	60332265	64116859	64925150	67039713	3922.6001	61721	68046	66887	63912	74396	678467	49.700001	6.5999999	4.8000002	3.7	3.0999999	2.7	1	92426
08031	Denver County	CO	2013	7	442109	381047	1548	4695	428	10148	27266	27020	35	90	69	616	57610110	60332265	64116859	64925150	67039713	3922.6001	61721	68046	66887	63912	74396	678467	49.700001	6.5999999	4.8000002	3.7	3.0999999	2.7	1	92426
08031	Denver County	CO	2013	6	441650	380206	1526	4600	468	10145	26915	26668	34	86	70	609	57610110	60332265	64116859	64925150	67039713	3922.6001	61721	68046	66887	63912	74396	678467	49.700001	6.5999999	4.8000002	3.7	3.0999999	2.7	1	92426
08031	Denver County	CO	2015	3	469704	404344	1640	4856	493	10742	28981	28731	54	97	66	631	57610110	60332265	64116859	64925150	67039713	3922.6001	61721	68046	66887	63912	74396	678467	49.700001	6.5999999	4.8000002	3.7	3.0999999	2.7	1	92426
08031	Denver County	CO	2013	2	429708	367717	1511	4582	423	9458	26815	26569	34	86	70	611	57610110	60332265	64116859	64925150	67039713	3922.6001	61721	68046	66887	63912	74396	678467	49.700001	6.5999999	4.8000002	3.7	3.0999999	2.7	1	92426
08031	Denver County	CO	2018	6	524916	454298	1870	5052	503	13000	33412	33169	77	83	70	670	57610110	60332265	64116859	64925150	67039713	3922.6001	61721	68046	66887	63912	74396	678467	49.700001	6.5999999	4.8000002	3.7	3.0999999	2.7	1	92426
08031	Denver County	CO	2016	10	503010	433366	1731	4911	456	12099	30678	30430	66	84	62	655	57610110	60332265	64116859	64925150	67039713	3922.6001	61721	68046	66887	63912	74396	678467	49.700001	6.5999999	4.8000002	3.7	3.0999999	2.7	1	92426
08031	Denver County	CO	2015	1	465482	401404	1625	4792	434	10572	28981	28731	54	97	66	631	57610110	60332265	64116859	64925150	67039713	3922.6001	61721	68046	66887	63912	74396	678467	49.700001	6.5999999	4.8000002	3.7	3.0999999	2.7	1	92426
08031	Denver County	CO	2014	9	468195	403949	1586	4734	533	10900	28292	28041	45	97	69	621	57610110	60332265	64116859	64925150	67039713	3922.6001	61721	68046	66887	63912	74396	678467	49.700001	6.5999999	4.8000002	3.7	3.0999999	2.7	1	92426
08031	Denver County	CO	2016	4	490594	422220	1650	4874	442	11683	30541	30293	64	84	62	643	57610110	60332265	64116859	64925150	67039713	3922.6001	61721	68046	66887	63912	74396	678467	49.700001	6.5999999	4.8000002	3.7	3.0999999	2.7	1	92426
08031	Denver County	CO	2019	2	517707	448224	1888	5244	519	12158	33717	33477	81	82	66	663	57610110	60332265	64116859	64925150	67039713	3922.6001	61721	68046	66887	63912	74396	678467	49.700001	6.5999999	4.8000002	3.7	3.0999999	2.7	1	92426
08031	Denver County	CO	2019	4	525410	455239	1855	5172	388	12558	34429	34188	81	81	68	663	57610110	60332265	64116859	64925150	67039713	3922.6001	61721	68046	66887	63912	74396	678467	49.700001	6.5999999	4.8000002	3.7	3.0999999	2.7	1	92426
08031	Denver County	CO	2014	6	460810	398111	1619	4755	502	10560	27531	27282	42	95	68	618	57610110	60332265	64116859	64925150	67039713	3922.6001	61721	68046	66887	63912	74396	678467	49.700001	6.5999999	4.8000002	3.7	3.0999999	2.7	1	92426
08031	Denver County	CO	2015	6	481050	415363	1644	4904	489	11112	29383	29135	55	95	63	628	57610110	60332265	64116859	64925150	67039713	3922.6001	61721	68046	66887	63912	74396	678467	49.700001	6.5999999	4.8000002	3.7	3.0999999	2.7	1	92426
08031	Denver County	CO	2018	2	508820	438629	1732	5138	487	12321	32977	32734	75	84	69	670	57610110	60332265	64116859	64925150	67039713	3922.6001	61721	68046	66887	63912	74396	678467	49.700001	6.5999999	4.8000002	3.7	3.0999999	2.7	1	92426
08031	Denver County	CO	2019	7	532669	464300	1942	5203	547	12881	35415	35174	81	81	73	687	57610110	60332265	64116859	64925150	67039713	3922.6001	61721	68046	66887	63912	74396	678467	49.700001	6.5999999	4.8000002	3.7	3.0999999	2.7	1	92426
08031	Denver County	CO	2014	10	471200	406456	1647	4756	458	10947	28464	28215	49	95	67	634	57610110	60332265	64116859	64925150	67039713	3922.6001	61721	68046	66887	63912	74396	678467	49.700001	6.5999999	4.8000002	3.7	3.0999999	2.7	1	92426
08031	Denver County	CO	2015	2	467974	402733	1621	4802	459	10718	28981	28731	54	97	66	631	57610110	60332265	64116859	64925150	67039713	3922.6001	61721	68046	66887	63912	74396	678467	49.700001	6.5999999	4.8000002	3.7	3.0999999	2.7	1	92426
08031	Denver County	CO	2015	10	484748	417561	1698	4919	440	11219	29773	29527	65	91	61	642	57610110	60332265	64116859	64925150	67039713	3922.6001	61721	68046	66887	63912	74396	678467	49.700001	6.5999999	4.8000002	3.7	3.0999999	2.7	1	92426
08031	Denver County	CO	2015	4	474675	408633	1619	4908	454	10895	29383	29135	55	95	63	628	57610110	60332265	64116859	64925150	67039713	3922.6001	61721	68046	66887	63912	74396	678467	49.700001	6.5999999	4.8000002	3.7	3.0999999	2.7	1	92426
08031	Denver County	CO	2019	10	536386	466145	1960	5207	566	12865	35152	34911	81	79	68	685	57610110	60332265	64116859	64925150	67039713	3922.6001	61721	68046	66887	63912	74396	678467	49.700001	6.5999999	4.8000002	3.7	3.0999999	2.7	1	92426
08031	Denver County	CO	2014	11	470015	404929	1629	4725	483	11025	28464	28215	49	95	67	634	57610110	60332265	64116859	64925150	67039713	3922.6001	61721	68046	66887	63912	74396	678467	49.700001	6.5999999	4.8000002	3.7	3.0999999	2.7	1	92426
08031	Denver County	CO	2019	6	533305	462718	1881	5239	521	12729	34429	34188	81	81	68	663	57610110	60332265	64116859	64925150	67039713	3922.6001	61721	68046	66887	63912	74396	678467	49.700001	6.5999999	4.8000002	3.7	3.0999999	2.7	1	92426
08031	Denver County	CO	2019	5	527852	457352	1852	5182	377	12723	34429	34188	81	81	68	663	57610110	60332265	64116859	64925150	67039713	3922.6001	61721	68046	66887	63912	74396	678467	49.700001	6.5999999	4.8000002	3.7	3.0999999	2.7	1	92426
08031	Denver County	CO	2013	3	433301	371252	1493	4531	429	9566	26815	26569	34	86	70	611	57610110	60332265	64116859	64925150	67039713	3922.6001	61721	68046	66887	63912	74396	678467	49.700001	6.5999999	4.8000002	3.7	3.0999999	2.7	1	92426
08031	Denver County	CO	2019	9	533849	463716	1935	5149	553	12895	35415	35174	81	81	73	687	57610110	60332265	64116859	64925150	67039713	3922.6001	61721	68046	66887	63912	74396	678467	49.700001	6.5999999	4.8000002	3.7	3.0999999	2.7	1	92426
08031	Denver County	CO	2015	7	482412	416679	1656	5081	438	11049	29859	29611	59	94	64	636	57610110	60332265	64116859	64925150	67039713	3922.6001	61721	68046	66887	63912	74396	678467	49.700001	6.5999999	4.8000002	3.7	3.0999999	2.7	1	92426
08031	Denver County	CO	2016	11	502203	432276	1750	4953	483	12148	30678	30430	66	84	62	655	57610110	60332265	64116859	64925150	67039713	3922.6001	61721	68046	66887	63912	74396	678467	49.700001	6.5999999	4.8000002	3.7	3.0999999	2.7	1	92426
08031	Denver County	CO	2016	5	491557	423144	1677	4969	466	11881	30541	30293	64	84	62	643	57610110	60332265	64116859	64925150	67039713	3922.6001	61721	68046	66887	63912	74396	678467	49.700001	6.5999999	4.8000002	3.7	3.0999999	2.7	1	92426
08031	Denver County	CO	2017	3	498152	428060	1802	4975	510	12076	31634	31385	68	85	62	660	57610110	60332265	64116859	64925150	67039713	3922.6001	61721	68046	66887	63912	74396	678467	49.700001	6.5999999	4.8000002	3.7	3.0999999	2.7	1	92426
08031	Denver County	CO	2017	1	492939	423595	1767	4971	470	11831	31634	31385	68	85	62	660	57610110	60332265	64116859	64925150	67039713	3922.6001	61721	68046	66887	63912	74396	678467	49.700001	6.5999999	4.8000002	3.7	3.0999999	2.7	1	92426
08031	Denver County	CO	2016	12	502032	431995	1738	4937	488	12079	30678	30430	66	84	62	655	57610110	60332265	64116859	64925150	67039713	3922.6001	61721	68046	66887	63912	74396	678467	49.700001	6.5999999	4.8000002	3.7	3.0999999	2.7	1	92426
08031	Denver County	CO	2018	8	523359	454625	1872	5045	545	12969	33764	33525	78	83	67	661	57610110	60332265	64116859	64925150	67039713	3922.6001	61721	68046	66887	63912	74396	678467	49.700001	6.5999999	4.8000002	3.7	3.0999999	2.7	1	92426
08031	Denver County	CO	2019	3	519090	449487	1889	5218	521	12340	33717	33477	81	82	66	663	57610110	60332265	64116859	64925150	67039713	3922.6001	61721	68046	66887	63912	74396	678467	49.700001	6.5999999	4.8000002	3.7	3.0999999	2.7	1	92426
08031	Denver County	CO	2016	6	495713	427364	1680	5000	476	11925	30541	30293	64	84	62	643	57610110	60332265	64116859	64925150	67039713	3922.6001	61721	68046	66887	63912	74396	678467	49.700001	6.5999999	4.8000002	3.7	3.0999999	2.7	1	92426
08031	Denver County	CO	2015	12	485480	418236	1734	4889	475	11363	29773	29527	65	91	61	642	57610110	60332265	64116859	64925150	67039713	3922.6001	61721	68046	66887	63912	74396	678467	49.700001	6.5999999	4.8000002	3.7	3.0999999	2.7	1	92426
08031	Denver County	CO	2013	1	428195	366799	1517	4528	414	9264	26815	26569	34	86	70	611	57610110	60332265	64116859	64925150	67039713	3922.6001	61721	68046	66887	63912	74396	678467	49.700001	6.5999999	4.8000002	3.7	3.0999999	2.7	1	92426
08031	Denver County	CO	2017	10	512656	442520	1895	5098	513	12369	32233	31991	74	84	68	660	57610110	60332265	64116859	64925150	67039713	3922.6001	61721	68046	66887	63912	74396	678467	49.700001	6.5999999	4.8000002	3.7	3.0999999	2.7	1	92426
08031	Denver County	CO	2019	8	535284	465792	1928	5168	550	13077	35415	35174	81	81	73	687	57610110	60332265	64116859	64925150	67039713	3922.6001	61721	68046	66887	63912	74396	678467	49.700001	6.5999999	4.8000002	3.7	3.0999999	2.7	1	92426
08031	Denver County	CO	2013	12	451670	388528	1548	4745	465	10145	27132	26886	40	87	68	616	57610110	60332265	64116859	64925150	67039713	3922.6001	61721	68046	66887	63912	74396	678467	49.700001	6.5999999	4.8000002	3.7	3.0999999	2.7	1	92426
08031	Denver County	CO	2017	4	501544	431647	1810	5042	463	12158	32048	31803	71	85	65	662	57610110	60332265	64116859	64925150	67039713	3922.6001	61721	68046	66887	63912	74396	678467	49.700001	6.5999999	4.8000002	3.7	3.0999999	2.7	1	92426
08031	Denver County	CO	2013	10	449825	386704	1547	4752	430	10312	27132	26886	40	87	68	616	57610110	60332265	64116859	64925150	67039713	3922.6001	61721	68046	66887	63912	74396	678467	49.700001	6.5999999	4.8000002	3.7	3.0999999	2.7	1	92426
08031	Denver County	CO	2018	9	522494	452848	1871	4997	535	12715	33764	33525	78	83	67	661	57610110	60332265	64116859	64925150	67039713	3922.6001	61721	68046	66887	63912	74396	678467	49.700001	6.5999999	4.8000002	3.7	3.0999999	2.7	1	92426
08031	Denver County	CO	2017	2	494704	424774	1774	4939	491	11989	31634	31385	68	85	62	660	57610110	60332265	64116859	64925150	67039713	3922.6001	61721	68046	66887	63912	74396	678467	49.700001	6.5999999	4.8000002	3.7	3.0999999	2.7	1	92426
08031	Denver County	CO	2018	4	517127	446904	1830	5087	502	12769	33412	33169	77	83	70	670	57610110	60332265	64116859	64925150	67039713	3922.6001	61721	68046	66887	63912	74396	678467	49.700001	6.5999999	4.8000002	3.7	3.0999999	2.7	1	92426
08031	Denver County	CO	2017	11	513840	443855	1867	5193	534	12442	32233	31991	74	84	68	660	57610110	60332265	64116859	64925150	67039713	3922.6001	61721	68046	66887	63912	74396	678467	49.700001	6.5999999	4.8000002	3.7	3.0999999	2.7	1	92426
08031	Denver County	CO	2014	3	450070	386900	1527	4718	451	10247	27121	26872	40	90	69	606	57610110	60332265	64116859	64925150	67039713	3922.6001	61721	68046	66887	63912	74396	678467	49.700001	6.5999999	4.8000002	3.7	3.0999999	2.7	1	92426
08031	Denver County	CO	2016	3	485801	417943	1617	4918	473	11490	30391	30133	64	89	62	647	57610110	60332265	64116859	64925150	67039713	3922.6001	61721	68046	66887	63912	74396	678467	49.700001	6.5999999	4.8000002	3.7	3.0999999	2.7	1	92426
09003	Hartford County	CT	2015	2	497008	425516	.s	9854	388	7914	26635	25839	17	228	112	581	72242086	72293639	75812380	75841426	76345801	1216.2	55286	57564	59438	60291	61938	897417	39.700001	8	6.8000002	5.9000001	5.4000001	4.9000001	1	87464
09003	Hartford County	CT	2017	12	514305	446630	.s	9433	304	8616	28073	27293	26	251	113	640	72242086	72293639	75812380	75841426	76345801	1216.2	55286	57564	59438	60291	61938	897417	39.700001	8	6.8000002	5.9000001	5.4000001	4.9000001	1	87464
09003	Hartford County	CT	2013	1	487783	417981	.s	9996	258	7593	25856	25055	9	211	94	559	72242086	72293639	75812380	75841426	76345801	1216.2	55286	57564	59438	60291	61938	897417	39.700001	8	6.8000002	5.9000001	5.4000001	4.9000001	1	87464
09003	Hartford County	CT	2018	4	507742	440528	.s	9048	302	8635	28445	27664	28	249	117	650	72242086	72293639	75812380	75841426	76345801	1216.2	55286	57564	59438	60291	61938	897417	39.700001	8	6.8000002	5.9000001	5.4000001	4.9000001	1	87464
09003	Hartford County	CT	2019	12	517833	450008	.s	9075	261	8845	29423	28654	36	244	118	663	72242086	72293639	75812380	75841426	76345801	1216.2	55286	57564	59438	60291	61938	897417	39.700001	8	6.8000002	5.9000001	5.4000001	4.9000001	1	87464
09003	Hartford County	CT	2018	1	503528	436675	.s	9407	298	8464	28208	27428	26	248	117	654	72242086	72293639	75812380	75841426	76345801	1216.2	55286	57564	59438	60291	61938	897417	39.700001	8	6.8000002	5.9000001	5.4000001	4.9000001	1	87464
09003	Hartford County	CT	2017	1	501199	432630	.s	9675	306	8278	27584	26810	24	247	113	615	72242086	72293639	75812380	75841426	76345801	1216.2	55286	57564	59438	60291	61938	897417	39.700001	8	6.8000002	5.9000001	5.4000001	4.9000001	1	87464
09003	Hartford County	CT	2014	10	505643	433183	.s	9920	366	8082	26586	25787	13	226	111	583	72242086	72293639	75812380	75841426	76345801	1216.2	55286	57564	59438	60291	61938	897417	39.700001	8	6.8000002	5.9000001	5.4000001	4.9000001	1	87464
09003	Hartford County	CT	2014	6	507554	436400	.s	10053	335	8657	26285	25484	13	220	104	586	72242086	72293639	75812380	75841426	76345801	1216.2	55286	57564	59438	60291	61938	897417	39.700001	8	6.8000002	5.9000001	5.4000001	4.9000001	1	87464
09003	Hartford County	CT	2018	2	503610	435857	.s	9220	291	8398	28208	27428	26	248	117	654	72242086	72293639	75812380	75841426	76345801	1216.2	55286	57564	59438	60291	61938	897417	39.700001	8	6.8000002	5.9000001	5.4000001	4.9000001	1	87464
09003	Hartford County	CT	2017	10	510794	443376	.s	9259	294	8508	28073	27293	26	251	113	640	72242086	72293639	75812380	75841426	76345801	1216.2	55286	57564	59438	60291	61938	897417	39.700001	8	6.8000002	5.9000001	5.4000001	4.9000001	1	87464
09003	Hartford County	CT	2017	9	509807	442518	.s	9221	321	8564	28013	27234	26	256	115	628	72242086	72293639	75812380	75841426	76345801	1216.2	55286	57564	59438	60291	61938	897417	39.700001	8	6.8000002	5.9000001	5.4000001	4.9000001	1	87464
09003	Hartford County	CT	2017	11	514183	446107	.s	9368	302	8569	28073	27293	26	251	113	640	72242086	72293639	75812380	75841426	76345801	1216.2	55286	57564	59438	60291	61938	897417	39.700001	8	6.8000002	5.9000001	5.4000001	4.9000001	1	87464
09003	Hartford County	CT	2014	12	509183	436376	.s	9925	382	8171	26586	25787	13	226	111	583	72242086	72293639	75812380	75841426	76345801	1216.2	55286	57564	59438	60291	61938	897417	39.700001	8	6.8000002	5.9000001	5.4000001	4.9000001	1	87464
09003	Hartford County	CT	2016	1	499661	429585	.s	9862	349	8097	27225	26436	17	246	120	598	72242086	72293639	75812380	75841426	76345801	1216.2	55286	57564	59438	60291	61938	897417	39.700001	8	6.8000002	5.9000001	5.4000001	4.9000001	1	87464
09003	Hartford County	CT	2017	2	501001	431739	.s	9430	303	8301	27584	26810	24	247	113	615	72242086	72293639	75812380	75841426	76345801	1216.2	55286	57564	59438	60291	61938	897417	39.700001	8	6.8000002	5.9000001	5.4000001	4.9000001	1	87464
09003	Hartford County	CT	2019	7	508089	447904	.s	9184	257	8987	29277	28508	37	246	115	656	72242086	72293639	75812380	75841426	76345801	1216.2	55286	57564	59438	60291	61938	897417	39.700001	8	6.8000002	5.9000001	5.4000001	4.9000001	1	87464
09003	Hartford County	CT	2013	12	501730	430090	.s	10161	308	8126	26159	25352	10	213	97	577	72242086	72293639	75812380	75841426	76345801	1216.2	55286	57564	59438	60291	61938	897417	39.700001	8	6.8000002	5.9000001	5.4000001	4.9000001	1	87464
09003	Hartford County	CT	2015	8	498813	436069	.s	9792	369	8458	27237	26446	17	247	121	591	72242086	72293639	75812380	75841426	76345801	1216.2	55286	57564	59438	60291	61938	897417	39.700001	8	6.8000002	5.9000001	5.4000001	4.9000001	1	87464
09003	Hartford County	CT	2014	8	496025	432407	.s	9857	352	8508	26428	25624	13	220	108	589	72242086	72293639	75812380	75841426	76345801	1216.2	55286	57564	59438	60291	61938	897417	39.700001	8	6.8000002	5.9000001	5.4000001	4.9000001	1	87464
09003	Hartford County	CT	2014	9	503753	432734	.s	9797	372	8365	26428	25624	13	220	108	589	72242086	72293639	75812380	75841426	76345801	1216.2	55286	57564	59438	60291	61938	897417	39.700001	8	6.8000002	5.9000001	5.4000001	4.9000001	1	87464
09003	Hartford County	CT	2016	8	500229	439154	.s	9463	337	8466	27346	26561	21	243	116	605	72242086	72293639	75812380	75841426	76345801	1216.2	55286	57564	59438	60291	61938	897417	39.700001	8	6.8000002	5.9000001	5.4000001	4.9000001	1	87464
09003	Hartford County	CT	2019	6	517442	449888	.s	9317	263	9080	29203	28434	33	251	113	658	72242086	72293639	75812380	75841426	76345801	1216.2	55286	57564	59438	60291	61938	897417	39.700001	8	6.8000002	5.9000001	5.4000001	4.9000001	1	87464
09003	Hartford County	CT	2017	4	506296	437691	.s	9325	300	8656	27846	27068	23	247	112	642	72242086	72293639	75812380	75841426	76345801	1216.2	55286	57564	59438	60291	61938	897417	39.700001	8	6.8000002	5.9000001	5.4000001	4.9000001	1	87464
09003	Hartford County	CT	2019	2	505582	437102	.s	9462	265	8579	28865	28096	32	249	109	653	72242086	72293639	75812380	75841426	76345801	1216.2	55286	57564	59438	60291	61938	897417	39.700001	8	6.8000002	5.9000001	5.4000001	4.9000001	1	87464
09003	Hartford County	CT	2017	5	511262	442691	.s	9450	304	8881	27846	27068	23	247	112	642	72242086	72293639	75812380	75841426	76345801	1216.2	55286	57564	59438	60291	61938	897417	39.700001	8	6.8000002	5.9000001	5.4000001	4.9000001	1	87464
09003	Hartford County	CT	2016	9	506988	438628	.s	9362	325	8327	27346	26561	21	243	116	605	72242086	72293639	75812380	75841426	76345801	1216.2	55286	57564	59438	60291	61938	897417	39.700001	8	6.8000002	5.9000001	5.4000001	4.9000001	1	87464
09003	Hartford County	CT	2016	10	508573	439256	.s	9408	301	8232	27535	26754	23	247	118	610	72242086	72293639	75812380	75841426	76345801	1216.2	55286	57564	59438	60291	61938	897417	39.700001	8	6.8000002	5.9000001	5.4000001	4.9000001	1	87464
09003	Hartford County	CT	2016	2	499620	428592	.s	9615	362	8018	27225	26436	17	246	120	598	72242086	72293639	75812380	75841426	76345801	1216.2	55286	57564	59438	60291	61938	897417	39.700001	8	6.8000002	5.9000001	5.4000001	4.9000001	1	87464
09003	Hartford County	CT	2019	5	514858	446162	.s	9208	271	9160	29203	28434	33	251	113	658	72242086	72293639	75812380	75841426	76345801	1216.2	55286	57564	59438	60291	61938	897417	39.700001	8	6.8000002	5.9000001	5.4000001	4.9000001	1	87464
09003	Hartford County	CT	2015	5	509859	437538	.s	9881	373	8518	26815	26022	16	242	120	586	72242086	72293639	75812380	75841426	76345801	1216.2	55286	57564	59438	60291	61938	897417	39.700001	8	6.8000002	5.9000001	5.4000001	4.9000001	1	87464
09003	Hartford County	CT	2014	11	508275	435544	.s	10027	381	8157	26586	25787	13	226	111	583	72242086	72293639	75812380	75841426	76345801	1216.2	55286	57564	59438	60291	61938	897417	39.700001	8	6.8000002	5.9000001	5.4000001	4.9000001	1	87464
09003	Hartford County	CT	2013	4	496092	424519	.s	9816	284	7937	25973	25170	9	214	95	554	72242086	72293639	75812380	75841426	76345801	1216.2	55286	57564	59438	60291	61938	897417	39.700001	8	6.8000002	5.9000001	5.4000001	4.9000001	1	87464
09003	Hartford County	CT	2018	10	515324	447705	.s	9292	291	8831	28871	28104	31	253	114	658	72242086	72293639	75812380	75841426	76345801	1216.2	55286	57564	59438	60291	61938	897417	39.700001	8	6.8000002	5.9000001	5.4000001	4.9000001	1	87464
09003	Hartford County	CT	2016	11	511630	441400	.s	9527	328	8384	27535	26754	23	247	118	610	72242086	72293639	75812380	75841426	76345801	1216.2	55286	57564	59438	60291	61938	897417	39.700001	8	6.8000002	5.9000001	5.4000001	4.9000001	1	87464
09003	Hartford County	CT	2014	7	496376	433298	.s	9826	346	8499	26428	25624	13	220	108	589	72242086	72293639	75812380	75841426	76345801	1216.2	55286	57564	59438	60291	61938	897417	39.700001	8	6.8000002	5.9000001	5.4000001	4.9000001	1	87464
09003	Hartford County	CT	2017	6	514385	446397	.s	9467	318	9079	27846	27068	23	247	112	642	72242086	72293639	75812380	75841426	76345801	1216.2	55286	57564	59438	60291	61938	897417	39.700001	8	6.8000002	5.9000001	5.4000001	4.9000001	1	87464
09003	Hartford County	CT	2017	8	501406	441095	.s	9327	314	8753	28013	27234	26	256	115	628	72242086	72293639	75812380	75841426	76345801	1216.2	55286	57564	59438	60291	61938	897417	39.700001	8	6.8000002	5.9000001	5.4000001	4.9000001	1	87464
09003	Hartford County	CT	2019	4	510173	441687	.s	9150	266	8932	29203	28434	33	251	113	658	72242086	72293639	75812380	75841426	76345801	1216.2	55286	57564	59438	60291	61938	897417	39.700001	8	6.8000002	5.9000001	5.4000001	4.9000001	1	87464
09003	Hartford County	CT	2015	1	497026	426287	.s	9999	383	7969	26635	25839	17	228	112	581	72242086	72293639	75812380	75841426	76345801	1216.2	55286	57564	59438	60291	61938	897417	39.700001	8	6.8000002	5.9000001	5.4000001	4.9000001	1	87464
09003	Hartford County	CT	2013	10	497676	426906	.s	10065	305	8079	26159	25352	10	213	97	577	72242086	72293639	75812380	75841426	76345801	1216.2	55286	57564	59438	60291	61938	897417	39.700001	8	6.8000002	5.9000001	5.4000001	4.9000001	1	87464
09003	Hartford County	CT	2015	11	511221	439229	.s	9821	359	8280	27206	26416	17	247	121	596	72242086	72293639	75812380	75841426	76345801	1216.2	55286	57564	59438	60291	61938	897417	39.700001	8	6.8000002	5.9000001	5.4000001	4.9000001	1	87464
09003	Hartford County	CT	2016	7	501147	439963	.s	9564	329	8387	27346	26561	21	243	116	605	72242086	72293639	75812380	75841426	76345801	1216.2	55286	57564	59438	60291	61938	897417	39.700001	8	6.8000002	5.9000001	5.4000001	4.9000001	1	87464
09003	Hartford County	CT	2019	1	505677	438095	.s	9571	263	8616	28865	28096	32	249	109	653	72242086	72293639	75812380	75841426	76345801	1216.2	55286	57564	59438	60291	61938	897417	39.700001	8	6.8000002	5.9000001	5.4000001	4.9000001	1	87464
09003	Hartford County	CT	2013	6	502738	431915	.s	10072	286	8245	25973	25170	9	214	95	554	72242086	72293639	75812380	75841426	76345801	1216.2	55286	57564	59438	60291	61938	897417	39.700001	8	6.8000002	5.9000001	5.4000001	4.9000001	1	87464
09003	Hartford County	CT	2017	7	500964	441688	.s	9300	308	8812	28013	27234	26	256	115	628	72242086	72293639	75812380	75841426	76345801	1216.2	55286	57564	59438	60291	61938	897417	39.700001	8	6.8000002	5.9000001	5.4000001	4.9000001	1	87464
09003	Hartford County	CT	2014	3	493790	422273	.s	9961	330	8207	26122	25318	12	218	101	583	72242086	72293639	75812380	75841426	76345801	1216.2	55286	57564	59438	60291	61938	897417	39.700001	8	6.8000002	5.9000001	5.4000001	4.9000001	1	87464
09003	Hartford County	CT	2015	3	499706	427833	.s	9886	391	8142	26635	25839	17	228	112	581	72242086	72293639	75812380	75841426	76345801	1216.2	55286	57564	59438	60291	61938	897417	39.700001	8	6.8000002	5.9000001	5.4000001	4.9000001	1	87464
09003	Hartford County	CT	2016	3	501168	429869	.s	9672	357	8288	27225	26436	17	246	120	598	72242086	72293639	75812380	75841426	76345801	1216.2	55286	57564	59438	60291	61938	897417	39.700001	8	6.8000002	5.9000001	5.4000001	4.9000001	1	87464
09003	Hartford County	CT	2015	12	510617	439095	.s	9845	372	8282	27206	26416	17	247	121	596	72242086	72293639	75812380	75841426	76345801	1216.2	55286	57564	59438	60291	61938	897417	39.700001	8	6.8000002	5.9000001	5.4000001	4.9000001	1	87464
09003	Hartford County	CT	2018	5	514012	446520	.s	9302	312	8941	28445	27664	28	249	117	650	72242086	72293639	75812380	75841426	76345801	1216.2	55286	57564	59438	60291	61938	897417	39.700001	8	6.8000002	5.9000001	5.4000001	4.9000001	1	87464
09003	Hartford County	CT	2017	3	502492	433033	.s	9363	312	8511	27584	26810	24	247	113	615	72242086	72293639	75812380	75841426	76345801	1216.2	55286	57564	59438	60291	61938	897417	39.700001	8	6.8000002	5.9000001	5.4000001	4.9000001	1	87464
09003	Hartford County	CT	2015	4	505023	432771	.s	9701	364	8314	26815	26022	16	242	120	586	72242086	72293639	75812380	75841426	76345801	1216.2	55286	57564	59438	60291	61938	897417	39.700001	8	6.8000002	5.9000001	5.4000001	4.9000001	1	87464
09003	Hartford County	CT	2016	5	509101	437492	.s	9582	340	8423	27400	26612	19	250	118	596	72242086	72293639	75812380	75841426	76345801	1216.2	55286	57564	59438	60291	61938	897417	39.700001	8	6.8000002	5.9000001	5.4000001	4.9000001	1	87464
09003	Hartford County	CT	2019	11	519887	450848	.s	9095	268	8746	29423	28654	36	244	118	663	72242086	72293639	75812380	75841426	76345801	1216.2	55286	57564	59438	60291	61938	897417	39.700001	8	6.8000002	5.9000001	5.4000001	4.9000001	1	87464
09003	Hartford County	CT	2019	9	513650	446027	.s	9122	265	8608	29277	28508	37	246	115	656	72242086	72293639	75812380	75841426	76345801	1216.2	55286	57564	59438	60291	61938	897417	39.700001	8	6.8000002	5.9000001	5.4000001	4.9000001	1	87464
09003	Hartford County	CT	2019	10	516291	448019	.s	9080	272	8660	29423	28654	36	244	118	663	72242086	72293639	75812380	75841426	76345801	1216.2	55286	57564	59438	60291	61938	897417	39.700001	8	6.8000002	5.9000001	5.4000001	4.9000001	1	87464
09003	Hartford County	CT	2015	6	513192	441933	.s	9990	379	8604	26815	26022	16	242	120	586	72242086	72293639	75812380	75841426	76345801	1216.2	55286	57564	59438	60291	61938	897417	39.700001	8	6.8000002	5.9000001	5.4000001	4.9000001	1	87464
09003	Hartford County	CT	2018	9	512961	445689	.s	9323	320	8728	28642	27868	30	253	115	654	72242086	72293639	75812380	75841426	76345801	1216.2	55286	57564	59438	60291	61938	897417	39.700001	8	6.8000002	5.9000001	5.4000001	4.9000001	1	87464
09003	Hartford County	CT	2013	11	500962	429863	.s	10148	311	8143	26159	25352	10	213	97	577	72242086	72293639	75812380	75841426	76345801	1216.2	55286	57564	59438	60291	61938	897417	39.700001	8	6.8000002	5.9000001	5.4000001	4.9000001	1	87464
09003	Hartford County	CT	2013	7	489283	428257	.s	9851	305	8191	26087	25279	9	214	94	559	72242086	72293639	75812380	75841426	76345801	1216.2	55286	57564	59438	60291	61938	897417	39.700001	8	6.8000002	5.9000001	5.4000001	4.9000001	1	87464
09003	Hartford County	CT	2016	4	504279	433413	.s	9386	333	8319	27400	26612	19	250	118	596	72242086	72293639	75812380	75841426	76345801	1216.2	55286	57564	59438	60291	61938	897417	39.700001	8	6.8000002	5.9000001	5.4000001	4.9000001	1	87464
09003	Hartford County	CT	2018	7	505661	446129	.s	9332	312	8976	28642	27868	30	253	115	654	72242086	72293639	75812380	75841426	76345801	1216.2	55286	57564	59438	60291	61938	897417	39.700001	8	6.8000002	5.9000001	5.4000001	4.9000001	1	87464
09003	Hartford County	CT	2013	9	496930	427133	.s	9856	299	8002	26087	25279	9	214	94	559	72242086	72293639	75812380	75841426	76345801	1216.2	55286	57564	59438	60291	61938	897417	39.700001	8	6.8000002	5.9000001	5.4000001	4.9000001	1	87464
09003	Hartford County	CT	2013	5	499259	428027	.s	9806	283	8255	25973	25170	9	214	95	554	72242086	72293639	75812380	75841426	76345801	1216.2	55286	57564	59438	60291	61938	897417	39.700001	8	6.8000002	5.9000001	5.4000001	4.9000001	1	87464
09003	Hartford County	CT	2018	3	505293	437196	.s	9147	306	8513	28208	27428	26	248	117	654	72242086	72293639	75812380	75841426	76345801	1216.2	55286	57564	59438	60291	61938	897417	39.700001	8	6.8000002	5.9000001	5.4000001	4.9000001	1	87464
09003	Hartford County	CT	2015	9	506209	435712	.s	9673	373	8303	27237	26446	17	247	121	591	72242086	72293639	75812380	75841426	76345801	1216.2	55286	57564	59438	60291	61938	897417	39.700001	8	6.8000002	5.9000001	5.4000001	4.9000001	1	87464
09003	Hartford County	CT	2015	7	500221	437240	.s	9735	355	8453	27237	26446	17	247	121	591	72242086	72293639	75812380	75841426	76345801	1216.2	55286	57564	59438	60291	61938	897417	39.700001	8	6.8000002	5.9000001	5.4000001	4.9000001	1	87464
09003	Hartford County	CT	2013	3	489431	418347	.s	9794	268	7648	25856	25055	9	211	94	559	72242086	72293639	75812380	75841426	76345801	1216.2	55286	57564	59438	60291	61938	897417	39.700001	8	6.8000002	5.9000001	5.4000001	4.9000001	1	87464
09003	Hartford County	CT	2014	5	505156	433048	.s	10055	335	8635	26285	25484	13	220	104	586	72242086	72293639	75812380	75841426	76345801	1216.2	55286	57564	59438	60291	61938	897417	39.700001	8	6.8000002	5.9000001	5.4000001	4.9000001	1	87464
09003	Hartford County	CT	2014	4	501076	429049	.s	9910	330	8384	26285	25484	13	220	104	586	72242086	72293639	75812380	75841426	76345801	1216.2	55286	57564	59438	60291	61938	897417	39.700001	8	6.8000002	5.9000001	5.4000001	4.9000001	1	87464
09003	Hartford County	CT	2018	6	518700	451797	.s	9454	318	9028	28445	27664	28	249	117	650	72242086	72293639	75812380	75841426	76345801	1216.2	55286	57564	59438	60291	61938	897417	39.700001	8	6.8000002	5.9000001	5.4000001	4.9000001	1	87464
09003	Hartford County	CT	2013	2	487815	416983	.s	9883	262	7453	25856	25055	9	211	94	559	72242086	72293639	75812380	75841426	76345801	1216.2	55286	57564	59438	60291	61938	897417	39.700001	8	6.8000002	5.9000001	5.4000001	4.9000001	1	87464
09003	Hartford County	CT	2014	2	491711	420706	.s	9992	325	7933	26122	25318	12	218	101	583	72242086	72293639	75812380	75841426	76345801	1216.2	55286	57564	59438	60291	61938	897417	39.700001	8	6.8000002	5.9000001	5.4000001	4.9000001	1	87464
09003	Hartford County	CT	2018	11	517794	449685	.s	9421	298	8701	28871	28104	31	253	114	658	72242086	72293639	75812380	75841426	76345801	1216.2	55286	57564	59438	60291	61938	897417	39.700001	8	6.8000002	5.9000001	5.4000001	4.9000001	1	87464
09003	Hartford County	CT	2016	6	511576	442201	.s	9712	337	8538	27400	26612	19	250	118	596	72242086	72293639	75812380	75841426	76345801	1216.2	55286	57564	59438	60291	61938	897417	39.700001	8	6.8000002	5.9000001	5.4000001	4.9000001	1	87464
09003	Hartford County	CT	2014	1	491838	421599	.s	10157	311	8034	26122	25318	12	218	101	583	72242086	72293639	75812380	75841426	76345801	1216.2	55286	57564	59438	60291	61938	897417	39.700001	8	6.8000002	5.9000001	5.4000001	4.9000001	1	87464
09003	Hartford County	CT	2016	12	512547	442696	.s	9574	336	8358	27535	26754	23	247	118	610	72242086	72293639	75812380	75841426	76345801	1216.2	55286	57564	59438	60291	61938	897417	39.700001	8	6.8000002	5.9000001	5.4000001	4.9000001	1	87464
09003	Hartford County	CT	2018	8	507817	446748	.s	9283	316	9003	28642	27868	30	253	115	654	72242086	72293639	75812380	75841426	76345801	1216.2	55286	57564	59438	60291	61938	897417	39.700001	8	6.8000002	5.9000001	5.4000001	4.9000001	1	87464
09003	Hartford County	CT	2018	12	517285	449278	.s	9498	293	8780	28871	28104	31	253	114	658	72242086	72293639	75812380	75841426	76345801	1216.2	55286	57564	59438	60291	61938	897417	39.700001	8	6.8000002	5.9000001	5.4000001	4.9000001	1	87464
09003	Hartford County	CT	2019	8	508062	446472	.s	9172	263	8864	29277	28508	37	246	115	656	72242086	72293639	75812380	75841426	76345801	1216.2	55286	57564	59438	60291	61938	897417	39.700001	8	6.8000002	5.9000001	5.4000001	4.9000001	1	87464
09003	Hartford County	CT	2015	10	509294	437709	.s	9716	360	8252	27206	26416	17	247	121	596	72242086	72293639	75812380	75841426	76345801	1216.2	55286	57564	59438	60291	61938	897417	39.700001	8	6.8000002	5.9000001	5.4000001	4.9000001	1	87464
09003	Hartford County	CT	2019	3	506965	438294	.s	9331	263	8808	28865	28096	32	249	109	653	72242086	72293639	75812380	75841426	76345801	1216.2	55286	57564	59438	60291	61938	897417	39.700001	8	6.8000002	5.9000001	5.4000001	4.9000001	1	87464
09003	Hartford County	CT	2013	8	490225	427839	.s	9872	304	8129	26087	25279	9	214	94	559	72242086	72293639	75812380	75841426	76345801	1216.2	55286	57564	59438	60291	61938	897417	39.700001	8	6.8000002	5.9000001	5.4000001	4.9000001	1	87464
11001	District of Columbia	DC	2016	5	758046	519038	.s	4979	1164	13515	38146	37770	19	140	167	823	112677868	114910467	117238433	119567337	121011225	9856.5	67939	71334	75439	77475	78969	672391	48.899998	8.5	7.8000002	6.9000001	6.0999999	6.0999999	1	123975
11001	District of Columbia	DC	2018	12	775961	539643	178	5244	1069	11707	40214	39843	30	155	168	822	112677868	114910467	117238433	119567337	121011225	9856.5	67939	71334	75439	77475	78969	672391	48.899998	8.5	7.8000002	6.9000001	6.0999999	6.0999999	1	123975
11001	District of Columbia	DC	2019	4	774596	538650	235	5083	982	11832	39865	39496	31	140	161	816	112677868	114910467	117238433	119567337	121011225	9856.5	67939	71334	75439	77475	78969	672391	48.899998	8.5	7.8000002	6.9000001	6.0999999	6.0999999	1	123975
11001	District of Columbia	DC	2014	9	733591	498069	.s	4698	1137	12148	36532	36158	7	150	168	809	112677868	114910467	117238433	119567337	121011225	9856.5	67939	71334	75439	77475	78969	672391	48.899998	8.5	7.8000002	6.9000001	6.0999999	6.0999999	1	123975
11001	District of Columbia	DC	2013	4	723696	484533	.s	4332	1064	11828	34890	34538	4	142	159	788	112677868	114910467	117238433	119567337	121011225	9856.5	67939	71334	75439	77475	78969	672391	48.899998	8.5	7.8000002	6.9000001	6.0999999	6.0999999	1	123975
11001	District of Columbia	DC	2018	6	776423	538207	.s	5129	873	12514	39117	38748	29	154	170	823	112677868	114910467	117238433	119567337	121011225	9856.5	67939	71334	75439	77475	78969	672391	48.899998	8.5	7.8000002	6.9000001	6.0999999	6.0999999	1	123975
11001	District of Columbia	DC	2014	2	719160	486161	.s	4507	1107	10751	35374	35001	4	143	159	787	112677868	114910467	117238433	119567337	121011225	9856.5	67939	71334	75439	77475	78969	672391	48.899998	8.5	7.8000002	6.9000001	6.0999999	6.0999999	1	123975
11001	District of Columbia	DC	2013	3	719035	479174	.s	4221	1078	11203	35242	34887	4	145	163	801	112677868	114910467	117238433	119567337	121011225	9856.5	67939	71334	75439	77475	78969	672391	48.899998	8.5	7.8000002	6.9000001	6.0999999	6.0999999	1	123975
11001	District of Columbia	DC	2016	4	758870	521039	.s	5051	1180	13557	38146	37770	19	140	167	823	112677868	114910467	117238433	119567337	121011225	9856.5	67939	71334	75439	77475	78969	672391	48.899998	8.5	7.8000002	6.9000001	6.0999999	6.0999999	1	123975
11001	District of Columbia	DC	2016	9	759117	518864	.s	4888	1099	13075	39360	38984	18	142	170	831	112677868	114910467	117238433	119567337	121011225	9856.5	67939	71334	75439	77475	78969	672391	48.899998	8.5	7.8000002	6.9000001	6.0999999	6.0999999	1	123975
11001	District of Columbia	DC	2016	12	761989	520559	.s	4973	1190	12158	39554	39182	23	146	169	833	112677868	114910467	117238433	119567337	121011225	9856.5	67939	71334	75439	77475	78969	672391	48.899998	8.5	7.8000002	6.9000001	6.0999999	6.0999999	1	123975
11001	District of Columbia	DC	2018	7	773553	534982	.s	5106	880	12295	40043	39674	30	154	172	830	112677868	114910467	117238433	119567337	121011225	9856.5	67939	71334	75439	77475	78969	672391	48.899998	8.5	7.8000002	6.9000001	6.0999999	6.0999999	1	123975
11001	District of Columbia	DC	2017	9	765345	526441	.s	5178	1147	13549	40308	39935	30	159	174	814	112677868	114910467	117238433	119567337	121011225	9856.5	67939	71334	75439	77475	78969	672391	48.899998	8.5	7.8000002	6.9000001	6.0999999	6.0999999	1	123975
11001	District of Columbia	DC	2014	4	728293	495827	.s	4851	1140	12269	35994	35622	4	145	164	793	112677868	114910467	117238433	119567337	121011225	9856.5	67939	71334	75439	77475	78969	672391	48.899998	8.5	7.8000002	6.9000001	6.0999999	6.0999999	1	123975
11001	District of Columbia	DC	2014	10	737099	500717	.s	4870	1151	12002	37082	36702	9	154	169	827	112677868	114910467	117238433	119567337	121011225	9856.5	67939	71334	75439	77475	78969	672391	48.899998	8.5	7.8000002	6.9000001	6.0999999	6.0999999	1	123975
11001	District of Columbia	DC	2014	12	738022	501668	.s	5064	1171	11329	37082	36702	9	154	169	827	112677868	114910467	117238433	119567337	121011225	9856.5	67939	71334	75439	77475	78969	672391	48.899998	8.5	7.8000002	6.9000001	6.0999999	6.0999999	1	123975
11001	District of Columbia	DC	2017	8	761683	523594	.s	5187	993	13675	40308	39935	30	159	174	814	112677868	114910467	117238433	119567337	121011225	9856.5	67939	71334	75439	77475	78969	672391	48.899998	8.5	7.8000002	6.9000001	6.0999999	6.0999999	1	123975
11001	District of Columbia	DC	2018	4	771540	534721	.s	5230	1113	12506	39117	38748	29	154	170	823	112677868	114910467	117238433	119567337	121011225	9856.5	67939	71334	75439	77475	78969	672391	48.899998	8.5	7.8000002	6.9000001	6.0999999	6.0999999	1	123975
11001	District of Columbia	DC	2017	7	765141	525113	.s	5131	986	13668	40308	39935	30	159	174	814	112677868	114910467	117238433	119567337	121011225	9856.5	67939	71334	75439	77475	78969	672391	48.899998	8.5	7.8000002	6.9000001	6.0999999	6.0999999	1	123975
11001	District of Columbia	DC	2017	1	750581	510236	.s	4881	1106	11926	39154	38777	27	142	166	810	112677868	114910467	117238433	119567337	121011225	9856.5	67939	71334	75439	77475	78969	672391	48.899998	8.5	7.8000002	6.9000001	6.0999999	6.0999999	1	123975
11001	District of Columbia	DC	2019	8	773367	536460	227	5141	830	11908	41301	40909	30	139	160	839	112677868	114910467	117238433	119567337	121011225	9856.5	67939	71334	75439	77475	78969	672391	48.899998	8.5	7.8000002	6.9000001	6.0999999	6.0999999	1	123975
11001	District of Columbia	DC	2015	11	754780	517669	.s	5148	1201	11896	39150	38773	16	145	175	841	112677868	114910467	117238433	119567337	121011225	9856.5	67939	71334	75439	77475	78969	672391	48.899998	8.5	7.8000002	6.9000001	6.0999999	6.0999999	1	123975
11001	District of Columbia	DC	2016	8	754808	515743	.s	4920	954	13073	39360	38984	18	142	170	831	112677868	114910467	117238433	119567337	121011225	9856.5	67939	71334	75439	77475	78969	672391	48.899998	8.5	7.8000002	6.9000001	6.0999999	6.0999999	1	123975
11001	District of Columbia	DC	2019	5	773871	538224	232	5090	1056	11929	39865	39496	31	140	161	816	112677868	114910467	117238433	119567337	121011225	9856.5	67939	71334	75439	77475	78969	672391	48.899998	8.5	7.8000002	6.9000001	6.0999999	6.0999999	1	123975
11001	District of Columbia	DC	2014	5	730136	497210	.s	4777	992	12423	35994	35622	4	145	164	793	112677868	114910467	117238433	119567337	121011225	9856.5	67939	71334	75439	77475	78969	672391	48.899998	8.5	7.8000002	6.9000001	6.0999999	6.0999999	1	123975
11001	District of Columbia	DC	2019	7	778071	539921	225	5135	826	11952	41301	40909	30	139	160	839	112677868	114910467	117238433	119567337	121011225	9856.5	67939	71334	75439	77475	78969	672391	48.899998	8.5	7.8000002	6.9000001	6.0999999	6.0999999	1	123975
11001	District of Columbia	DC	2018	11	777658	541421	179	5320	1041	11743	40214	39843	30	155	168	822	112677868	114910467	117238433	119567337	121011225	9856.5	67939	71334	75439	77475	78969	672391	48.899998	8.5	7.8000002	6.9000001	6.0999999	6.0999999	1	123975
11001	District of Columbia	DC	2018	3	769704	532743	.s	5182	1171	12196	39380	39010	28	153	164	827	112677868	114910467	117238433	119567337	121011225	9856.5	67939	71334	75439	77475	78969	672391	48.899998	8.5	7.8000002	6.9000001	6.0999999	6.0999999	1	123975
11001	District of Columbia	DC	2019	11	783871	547151	228	5184	1061	11997	41586	41197	27	147	172	832	112677868	114910467	117238433	119567337	121011225	9856.5	67939	71334	75439	77475	78969	672391	48.899998	8.5	7.8000002	6.9000001	6.0999999	6.0999999	1	123975
11001	District of Columbia	DC	2019	12	782863	546322	225	5196	1003	11622	41586	41197	27	147	172	832	112677868	114910467	117238433	119567337	121011225	9856.5	67939	71334	75439	77475	78969	672391	48.899998	8.5	7.8000002	6.9000001	6.0999999	6.0999999	1	123975
11001	District of Columbia	DC	2016	2	749172	511088	.s	5064	1194	12237	38405	38027	17	143	170	832	112677868	114910467	117238433	119567337	121011225	9856.5	67939	71334	75439	77475	78969	672391	48.899998	8.5	7.8000002	6.9000001	6.0999999	6.0999999	1	123975
11001	District of Columbia	DC	2016	11	763374	522469	.s	4994	1163	12277	39554	39182	23	146	169	833	112677868	114910467	117238433	119567337	121011225	9856.5	67939	71334	75439	77475	78969	672391	48.899998	8.5	7.8000002	6.9000001	6.0999999	6.0999999	1	123975
11001	District of Columbia	DC	2015	4	739372	503409	75	4998	1203	12544	37324	36944	8	139	169	824	112677868	114910467	117238433	119567337	121011225	9856.5	67939	71334	75439	77475	78969	672391	48.899998	8.5	7.8000002	6.9000001	6.0999999	6.0999999	1	123975
11001	District of Columbia	DC	2019	6	779316	542410	228	5111	1142	11964	39865	39496	31	140	161	816	112677868	114910467	117238433	119567337	121011225	9856.5	67939	71334	75439	77475	78969	672391	48.899998	8.5	7.8000002	6.9000001	6.0999999	6.0999999	1	123975
11001	District of Columbia	DC	2017	6	767431	527202	.s	5045	1011	13600	38954	38580	29	140	166	778	112677868	114910467	117238433	119567337	121011225	9856.5	67939	71334	75439	77475	78969	672391	48.899998	8.5	7.8000002	6.9000001	6.0999999	6.0999999	1	123975
11001	District of Columbia	DC	2014	1	714512	481926	.s	4466	1075	10651	35374	35001	4	143	159	787	112677868	114910467	117238433	119567337	121011225	9856.5	67939	71334	75439	77475	78969	672391	48.899998	8.5	7.8000002	6.9000001	6.0999999	6.0999999	1	123975
11001	District of Columbia	DC	2015	8	742903	506590	.s	5062	1029	12738	38457	38079	16	142	172	832	112677868	114910467	117238433	119567337	121011225	9856.5	67939	71334	75439	77475	78969	672391	48.899998	8.5	7.8000002	6.9000001	6.0999999	6.0999999	1	123975
11001	District of Columbia	DC	2013	8	724985	488192	.s	4343	1036	12005	35567	35215	4	143	156	803	112677868	114910467	117238433	119567337	121011225	9856.5	67939	71334	75439	77475	78969	672391	48.899998	8.5	7.8000002	6.9000001	6.0999999	6.0999999	1	123975
11001	District of Columbia	DC	2013	11	732638	494674	.s	4551	1049	11158	35752	35398	4	141	159	795	112677868	114910467	117238433	119567337	121011225	9856.5	67939	71334	75439	77475	78969	672391	48.899998	8.5	7.8000002	6.9000001	6.0999999	6.0999999	1	123975
11001	District of Columbia	DC	2013	5	724337	485233	.s	4446	1062	11970	34890	34538	4	142	159	788	112677868	114910467	117238433	119567337	121011225	9856.5	67939	71334	75439	77475	78969	672391	48.899998	8.5	7.8000002	6.9000001	6.0999999	6.0999999	1	123975
11001	District of Columbia	DC	2015	1	729066	493591	.s	5070	1109	11404	37058	36681	9	154	166	824	112677868	114910467	117238433	119567337	121011225	9856.5	67939	71334	75439	77475	78969	672391	48.899998	8.5	7.8000002	6.9000001	6.0999999	6.0999999	1	123975
11001	District of Columbia	DC	2018	2	766162	529133	.s	5234	1152	12053	39380	39010	28	153	164	827	112677868	114910467	117238433	119567337	121011225	9856.5	67939	71334	75439	77475	78969	672391	48.899998	8.5	7.8000002	6.9000001	6.0999999	6.0999999	1	123975
11001	District of Columbia	DC	2015	5	741765	505199	77	5061	1057	12703	37324	36944	8	139	169	824	112677868	114910467	117238433	119567337	121011225	9856.5	67939	71334	75439	77475	78969	672391	48.899998	8.5	7.8000002	6.9000001	6.0999999	6.0999999	1	123975
11001	District of Columbia	DC	2019	9	776856	540077	220	5182	945	11780	41301	40909	30	139	160	839	112677868	114910467	117238433	119567337	121011225	9856.5	67939	71334	75439	77475	78969	672391	48.899998	8.5	7.8000002	6.9000001	6.0999999	6.0999999	1	123975
11001	District of Columbia	DC	2019	10	782912	546810	226	5231	1011	11929	41586	41197	27	147	172	832	112677868	114910467	117238433	119567337	121011225	9856.5	67939	71334	75439	77475	78969	672391	48.899998	8.5	7.8000002	6.9000001	6.0999999	6.0999999	1	123975
11001	District of Columbia	DC	2019	2	770470	534000	171	5175	1051	11505	40038	39665	30	144	160	823	112677868	114910467	117238433	119567337	121011225	9856.5	67939	71334	75439	77475	78969	672391	48.899998	8.5	7.8000002	6.9000001	6.0999999	6.0999999	1	123975
11001	District of Columbia	DC	2017	10	769998	532190	183	5257	1180	13497	41340	40968	31	161	174	828	112677868	114910467	117238433	119567337	121011225	9856.5	67939	71334	75439	77475	78969	672391	48.899998	8.5	7.8000002	6.9000001	6.0999999	6.0999999	1	123975
11001	District of Columbia	DC	2017	12	770574	533047	164	5331	1186	12254	41340	40968	31	161	174	828	112677868	114910467	117238433	119567337	121011225	9856.5	67939	71334	75439	77475	78969	672391	48.899998	8.5	7.8000002	6.9000001	6.0999999	6.0999999	1	123975
11001	District of Columbia	DC	2015	10	753576	516663	.s	5071	1176	11977	39150	38773	16	145	175	841	112677868	114910467	117238433	119567337	121011225	9856.5	67939	71334	75439	77475	78969	672391	48.899998	8.5	7.8000002	6.9000001	6.0999999	6.0999999	1	123975
11001	District of Columbia	DC	2017	3	760811	520016	.s	5074	1257	12947	39154	38777	27	142	166	810	112677868	114910467	117238433	119567337	121011225	9856.5	67939	71334	75439	77475	78969	672391	48.899998	8.5	7.8000002	6.9000001	6.0999999	6.0999999	1	123975
11001	District of Columbia	DC	2017	2	755270	515681	.s	5017	1235	12300	39154	38777	27	142	166	810	112677868	114910467	117238433	119567337	121011225	9856.5	67939	71334	75439	77475	78969	672391	48.899998	8.5	7.8000002	6.9000001	6.0999999	6.0999999	1	123975
11001	District of Columbia	DC	2016	10	761991	521619	.s	4942	1129	13112	39554	39182	23	146	169	833	112677868	114910467	117238433	119567337	121011225	9856.5	67939	71334	75439	77475	78969	672391	48.899998	8.5	7.8000002	6.9000001	6.0999999	6.0999999	1	123975
11001	District of Columbia	DC	2015	3	735069	499054	.s	5071	1199	12133	37058	36681	9	154	166	824	112677868	114910467	117238433	119567337	121011225	9856.5	67939	71334	75439	77475	78969	672391	48.899998	8.5	7.8000002	6.9000001	6.0999999	6.0999999	1	123975
11001	District of Columbia	DC	2018	1	760041	522389	.s	5269	1012	11924	39380	39010	28	153	164	827	112677868	114910467	117238433	119567337	121011225	9856.5	67939	71334	75439	77475	78969	672391	48.899998	8.5	7.8000002	6.9000001	6.0999999	6.0999999	1	123975
11001	District of Columbia	DC	2013	7	728076	489715	.s	4400	1014	11818	35567	35215	4	143	156	803	112677868	114910467	117238433	119567337	121011225	9856.5	67939	71334	75439	77475	78969	672391	48.899998	8.5	7.8000002	6.9000001	6.0999999	6.0999999	1	123975
11001	District of Columbia	DC	2017	5	765515	525861	.s	4999	1185	13687	38954	38580	29	140	166	778	112677868	114910467	117238433	119567337	121011225	9856.5	67939	71334	75439	77475	78969	672391	48.899998	8.5	7.8000002	6.9000001	6.0999999	6.0999999	1	123975
11001	District of Columbia	DC	2013	9	727173	488942	.s	4313	1108	11897	35567	35215	4	143	156	803	112677868	114910467	117238433	119567337	121011225	9856.5	67939	71334	75439	77475	78969	672391	48.899998	8.5	7.8000002	6.9000001	6.0999999	6.0999999	1	123975
11001	District of Columbia	DC	2013	10	728626	490378	.s	4399	1020	11536	35752	35398	4	141	159	795	112677868	114910467	117238433	119567337	121011225	9856.5	67939	71334	75439	77475	78969	672391	48.899998	8.5	7.8000002	6.9000001	6.0999999	6.0999999	1	123975
11001	District of Columbia	DC	2014	8	727015	493665	.s	4587	1018	12193	36532	36158	7	150	168	809	112677868	114910467	117238433	119567337	121011225	9856.5	67939	71334	75439	77475	78969	672391	48.899998	8.5	7.8000002	6.9000001	6.0999999	6.0999999	1	123975
11001	District of Columbia	DC	2013	6	725086	485683	.s	4413	958	12253	34890	34538	4	142	159	788	112677868	114910467	117238433	119567337	121011225	9856.5	67939	71334	75439	77475	78969	672391	48.899998	8.5	7.8000002	6.9000001	6.0999999	6.0999999	1	123975
11001	District of Columbia	DC	2014	3	722697	489429	.s	4685	1108	11580	35374	35001	4	143	159	787	112677868	114910467	117238433	119567337	121011225	9856.5	67939	71334	75439	77475	78969	672391	48.899998	8.5	7.8000002	6.9000001	6.0999999	6.0999999	1	123975
11001	District of Columbia	DC	2017	11	770364	532931	177	5414	1163	12544	41340	40968	31	161	174	828	112677868	114910467	117238433	119567337	121011225	9856.5	67939	71334	75439	77475	78969	672391	48.899998	8.5	7.8000002	6.9000001	6.0999999	6.0999999	1	123975
11001	District of Columbia	DC	2018	8	768439	531451	.s	5056	852	12232	40043	39674	30	154	172	830	112677868	114910467	117238433	119567337	121011225	9856.5	67939	71334	75439	77475	78969	672391	48.899998	8.5	7.8000002	6.9000001	6.0999999	6.0999999	1	123975
11001	District of Columbia	DC	2014	7	731220	495570	.s	4569	991	12139	36532	36158	7	150	168	809	112677868	114910467	117238433	119567337	121011225	9856.5	67939	71334	75439	77475	78969	672391	48.899998	8.5	7.8000002	6.9000001	6.0999999	6.0999999	1	123975
11001	District of Columbia	DC	2017	4	763454	524964	.s	5043	1185	13596	38954	38580	29	140	166	778	112677868	114910467	117238433	119567337	121011225	9856.5	67939	71334	75439	77475	78969	672391	48.899998	8.5	7.8000002	6.9000001	6.0999999	6.0999999	1	123975
11001	District of Columbia	DC	2018	5	772414	535150	.s	5187	1070	12590	39117	38748	29	154	170	823	112677868	114910467	117238433	119567337	121011225	9856.5	67939	71334	75439	77475	78969	672391	48.899998	8.5	7.8000002	6.9000001	6.0999999	6.0999999	1	123975
11001	District of Columbia	DC	2016	6	758627	518509	.s	5023	1258	13736	38146	37770	19	140	167	823	112677868	114910467	117238433	119567337	121011225	9856.5	67939	71334	75439	77475	78969	672391	48.899998	8.5	7.8000002	6.9000001	6.0999999	6.0999999	1	123975
11001	District of Columbia	DC	2016	7	758455	517490	.s	5009	963	13053	39360	38984	18	142	170	831	112677868	114910467	117238433	119567337	121011225	9856.5	67939	71334	75439	77475	78969	672391	48.899998	8.5	7.8000002	6.9000001	6.0999999	6.0999999	1	123975
11001	District of Columbia	DC	2014	11	738335	502503	.s	5100	1182	11443	37082	36702	9	154	169	827	112677868	114910467	117238433	119567337	121011225	9856.5	67939	71334	75439	77475	78969	672391	48.899998	8.5	7.8000002	6.9000001	6.0999999	6.0999999	1	123975
11001	District of Columbia	DC	2016	3	751740	513463	.s	5025	1208	12548	38405	38027	17	143	170	832	112677868	114910467	117238433	119567337	121011225	9856.5	67939	71334	75439	77475	78969	672391	48.899998	8.5	7.8000002	6.9000001	6.0999999	6.0999999	1	123975
11001	District of Columbia	DC	2019	3	773619	537239	189	5156	1010	11550	40038	39665	30	144	160	823	112677868	114910467	117238433	119567337	121011225	9856.5	67939	71334	75439	77475	78969	672391	48.899998	8.5	7.8000002	6.9000001	6.0999999	6.0999999	1	123975
11001	District of Columbia	DC	2013	12	730347	492398	.s	4560	1082	10976	35752	35398	4	141	159	795	112677868	114910467	117238433	119567337	121011225	9856.5	67939	71334	75439	77475	78969	672391	48.899998	8.5	7.8000002	6.9000001	6.0999999	6.0999999	1	123975
11001	District of Columbia	DC	2014	6	732110	498135	.s	4880	1037	12315	35994	35622	4	145	164	793	112677868	114910467	117238433	119567337	121011225	9856.5	67939	71334	75439	77475	78969	672391	48.899998	8.5	7.8000002	6.9000001	6.0999999	6.0999999	1	123975
11001	District of Columbia	DC	2018	10	777599	541285	189	5311	1042	11992	40214	39843	30	155	168	822	112677868	114910467	117238433	119567337	121011225	9856.5	67939	71334	75439	77475	78969	672391	48.899998	8.5	7.8000002	6.9000001	6.0999999	6.0999999	1	123975
11001	District of Columbia	DC	2019	1	761925	526461	168	5119	963	11276	40038	39665	30	144	160	823	112677868	114910467	117238433	119567337	121011225	9856.5	67939	71334	75439	77475	78969	672391	48.899998	8.5	7.8000002	6.9000001	6.0999999	6.0999999	1	123975
11001	District of Columbia	DC	2018	9	771413	534718	.s	5127	1039	12102	40043	39674	30	154	172	830	112677868	114910467	117238433	119567337	121011225	9856.5	67939	71334	75439	77475	78969	672391	48.899998	8.5	7.8000002	6.9000001	6.0999999	6.0999999	1	123975
11001	District of Columbia	DC	2015	6	743551	506410	71	5088	1076	12779	37324	36944	8	139	169	824	112677868	114910467	117238433	119567337	121011225	9856.5	67939	71334	75439	77475	78969	672391	48.899998	8.5	7.8000002	6.9000001	6.0999999	6.0999999	1	123975
11001	District of Columbia	DC	2015	12	757303	518406	.s	5112	1211	12456	39150	38773	16	145	175	841	112677868	114910467	117238433	119567337	121011225	9856.5	67939	71334	75439	77475	78969	672391	48.899998	8.5	7.8000002	6.9000001	6.0999999	6.0999999	1	123975
11001	District of Columbia	DC	2015	7	746422	508461	.s	5153	1026	12692	38457	38079	16	142	172	832	112677868	114910467	117238433	119567337	121011225	9856.5	67939	71334	75439	77475	78969	672391	48.899998	8.5	7.8000002	6.9000001	6.0999999	6.0999999	1	123975
11001	District of Columbia	DC	2016	1	743568	505963	.s	4977	1125	11736	38405	38027	17	143	170	832	112677868	114910467	117238433	119567337	121011225	9856.5	67939	71334	75439	77475	78969	672391	48.899998	8.5	7.8000002	6.9000001	6.0999999	6.0999999	1	123975
11001	District of Columbia	DC	2013	2	716079	476506	.s	4245	1065	10865	35242	34887	4	145	163	801	112677868	114910467	117238433	119567337	121011225	9856.5	67939	71334	75439	77475	78969	672391	48.899998	8.5	7.8000002	6.9000001	6.0999999	6.0999999	1	123975
11001	District of Columbia	DC	2015	9	746415	508887	.s	5035	1170	12525	38457	38079	16	142	172	832	112677868	114910467	117238433	119567337	121011225	9856.5	67939	71334	75439	77475	78969	672391	48.899998	8.5	7.8000002	6.9000001	6.0999999	6.0999999	1	123975
11001	District of Columbia	DC	2013	1	711157	471029	.s	4199	1019	10150	35242	34887	4	145	163	801	112677868	114910467	117238433	119567337	121011225	9856.5	67939	71334	75439	77475	78969	672391	48.899998	8.5	7.8000002	6.9000001	6.0999999	6.0999999	1	123975
11001	District of Columbia	DC	2015	2	732932	496949	.s	5047	1181	11827	37058	36681	9	154	166	824	112677868	114910467	117238433	119567337	121011225	9856.5	67939	71334	75439	77475	78969	672391	48.899998	8.5	7.8000002	6.9000001	6.0999999	6.0999999	1	123975
12031	Duval County	FL	2016	3	482099	429119	.s	7874	482	15995	27986	27713	13	161	201	852	49788072	51003074	53307586	54932423	57588045	1133.9	38980	40324	42081	42326	44458	912043	42.299999	7.5	6.6999998	5.8000002	4.9000001	4.3000002	1	72141
12031	Duval County	FL	2019	2	520594	467243	.s	8279	458	16921	30198	29941	27	166	196	933	49788072	51003074	53307586	54932423	57588045	1133.9	38980	40324	42081	42326	44458	912043	42.299999	7.5	6.6999998	5.8000002	4.9000001	4.3000002	1	72141
12031	Duval County	FL	2019	8	527478	474011	.s	8276	464	16732	31023	30766	29	166	201	941	49788072	51003074	53307586	54932423	57588045	1133.9	38980	40324	42081	42326	44458	912043	42.299999	7.5	6.6999998	5.8000002	4.9000001	4.3000002	1	72141
12031	Duval County	FL	2013	12	459363	408436	.s	7488	439	14046	27908	27628	13	165	190	803	49788072	51003074	53307586	54932423	57588045	1133.9	38980	40324	42081	42326	44458	912043	42.299999	7.5	6.6999998	5.8000002	4.9000001	4.3000002	1	72141
12031	Duval County	FL	2014	7	446433	404743	.s	7511	458	14763	27549	27274	14	163	197	787	49788072	51003074	53307586	54932423	57588045	1133.9	38980	40324	42081	42326	44458	912043	42.299999	7.5	6.6999998	5.8000002	4.9000001	4.3000002	1	72141
12031	Duval County	FL	2013	2	443904	392328	.s	7190	377	13338	27437	27151	13	169	186	777	49788072	51003074	53307586	54932423	57588045	1133.9	38980	40324	42081	42326	44458	912043	42.299999	7.5	6.6999998	5.8000002	4.9000001	4.3000002	1	72141
12031	Duval County	FL	2018	7	502895	458738	.s	7932	483	17178	29554	29298	27	166	205	923	49788072	51003074	53307586	54932423	57588045	1133.9	38980	40324	42081	42326	44458	912043	42.299999	7.5	6.6999998	5.8000002	4.9000001	4.3000002	1	72141
12031	Duval County	FL	2013	9	451333	401076	.s	7337	439	14349	27661	27378	13	168	190	790	49788072	51003074	53307586	54932423	57588045	1133.9	38980	40324	42081	42326	44458	912043	42.299999	7.5	6.6999998	5.8000002	4.9000001	4.3000002	1	72141
12031	Duval County	FL	2014	12	469735	418981	.s	8116	482	14352	27947	27674	14	176	198	807	49788072	51003074	53307586	54932423	57588045	1133.9	38980	40324	42081	42326	44458	912043	42.299999	7.5	6.6999998	5.8000002	4.9000001	4.3000002	1	72141
12031	Duval County	FL	2016	6	483893	432924	.s	7933	514	16532	28324	28054	16	164	210	850	49788072	51003074	53307586	54932423	57588045	1133.9	38980	40324	42081	42326	44458	912043	42.299999	7.5	6.6999998	5.8000002	4.9000001	4.3000002	1	72141
12031	Duval County	FL	2019	1	518375	466552	.s	8197	453	16768	30198	29941	27	166	196	933	49788072	51003074	53307586	54932423	57588045	1133.9	38980	40324	42081	42326	44458	912043	42.299999	7.5	6.6999998	5.8000002	4.9000001	4.3000002	1	72141
12031	Duval County	FL	2016	2	479356	426736	.s	7962	488	15801	27986	27713	13	161	201	852	49788072	51003074	53307586	54932423	57588045	1133.9	38980	40324	42081	42326	44458	912043	42.299999	7.5	6.6999998	5.8000002	4.9000001	4.3000002	1	72141
12031	Duval County	FL	2019	10	529905	476693	.s	8155	462	16650	31334	31078	29	162	199	945	49788072	51003074	53307586	54932423	57588045	1133.9	38980	40324	42081	42326	44458	912043	42.299999	7.5	6.6999998	5.8000002	4.9000001	4.3000002	1	72141
12031	Duval County	FL	2013	8	450836	400452	.s	7265	425	14368	27661	27378	13	168	190	790	49788072	51003074	53307586	54932423	57588045	1133.9	38980	40324	42081	42326	44458	912043	42.299999	7.5	6.6999998	5.8000002	4.9000001	4.3000002	1	72141
12031	Duval County	FL	2017	7	493292	449609	.s	7764	517	17083	28994	28732	23	171	214	853	49788072	51003074	53307586	54932423	57588045	1133.9	38980	40324	42081	42326	44458	912043	42.299999	7.5	6.6999998	5.8000002	4.9000001	4.3000002	1	72141
12031	Duval County	FL	2016	9	490421	438345	.s	7987	488	16658	28475	28206	17	164	209	874	49788072	51003074	53307586	54932423	57588045	1133.9	38980	40324	42081	42326	44458	912043	42.299999	7.5	6.6999998	5.8000002	4.9000001	4.3000002	1	72141
12031	Duval County	FL	2018	4	511944	458831	.s	7916	492	17177	29592	29331	25	169	209	912	49788072	51003074	53307586	54932423	57588045	1133.9	38980	40324	42081	42326	44458	912043	42.299999	7.5	6.6999998	5.8000002	4.9000001	4.3000002	1	72141
12031	Duval County	FL	2014	10	463816	413324	.s	7991	459	14345	27947	27674	14	176	198	807	49788072	51003074	53307586	54932423	57588045	1133.9	38980	40324	42081	42326	44458	912043	42.299999	7.5	6.6999998	5.8000002	4.9000001	4.3000002	1	72141
12031	Duval County	FL	2017	6	500542	448436	.s	7714	490	16986	29501	29234	22	164	214	887	49788072	51003074	53307586	54932423	57588045	1133.9	38980	40324	42081	42326	44458	912043	42.299999	7.5	6.6999998	5.8000002	4.9000001	4.3000002	1	72141
12031	Duval County	FL	2017	3	497060	444165	.s	7862	514	16877	29086	28819	20	165	206	870	49788072	51003074	53307586	54932423	57588045	1133.9	38980	40324	42081	42326	44458	912043	42.299999	7.5	6.6999998	5.8000002	4.9000001	4.3000002	1	72141
12031	Duval County	FL	2015	5	472304	420076	.s	7909	457	15633	27137	26864	14	161	193	820	49788072	51003074	53307586	54932423	57588045	1133.9	38980	40324	42081	42326	44458	912043	42.299999	7.5	6.6999998	5.8000002	4.9000001	4.3000002	1	72141
12031	Duval County	FL	2014	3	452330	401445	.s	7173	474	14789	27439	27159	14	159	194	796	49788072	51003074	53307586	54932423	57588045	1133.9	38980	40324	42081	42326	44458	912043	42.299999	7.5	6.6999998	5.8000002	4.9000001	4.3000002	1	72141
12031	Duval County	FL	2018	12	528215	474904	.s	8147	448	16986	29893	29638	30	166	202	918	49788072	51003074	53307586	54932423	57588045	1133.9	38980	40324	42081	42326	44458	912043	42.299999	7.5	6.6999998	5.8000002	4.9000001	4.3000002	1	72141
12031	Duval County	FL	2015	9	475225	423396	.s	7828	460	15609	27534	27262	14	162	198	833	49788072	51003074	53307586	54932423	57588045	1133.9	38980	40324	42081	42326	44458	912043	42.299999	7.5	6.6999998	5.8000002	4.9000001	4.3000002	1	72141
12031	Duval County	FL	2015	10	482467	429759	.s	7916	412	15475	27888	27615	14	160	205	843	49788072	51003074	53307586	54932423	57588045	1133.9	38980	40324	42081	42326	44458	912043	42.299999	7.5	6.6999998	5.8000002	4.9000001	4.3000002	1	72141
12031	Duval County	FL	2017	1	492112	440788	.s	8034	507	16480	29086	28819	20	165	206	870	49788072	51003074	53307586	54932423	57588045	1133.9	38980	40324	42081	42326	44458	912043	42.299999	7.5	6.6999998	5.8000002	4.9000001	4.3000002	1	72141
12031	Duval County	FL	2017	5	501747	448684	.s	7788	501	16988	29501	29234	22	164	214	887	49788072	51003074	53307586	54932423	57588045	1133.9	38980	40324	42081	42326	44458	912043	42.299999	7.5	6.6999998	5.8000002	4.9000001	4.3000002	1	72141
12031	Duval County	FL	2019	9	526011	473142	.s	8209	463	16372	31023	30766	29	166	201	941	49788072	51003074	53307586	54932423	57588045	1133.9	38980	40324	42081	42326	44458	912043	42.299999	7.5	6.6999998	5.8000002	4.9000001	4.3000002	1	72141
12031	Duval County	FL	2017	4	499589	447056	.s	7848	496	16657	29501	29234	22	164	214	887	49788072	51003074	53307586	54932423	57588045	1133.9	38980	40324	42081	42326	44458	912043	42.299999	7.5	6.6999998	5.8000002	4.9000001	4.3000002	1	72141
12031	Duval County	FL	2016	11	497830	445469	.s	8049	481	16645	28921	28654	18	165	213	880	49788072	51003074	53307586	54932423	57588045	1133.9	38980	40324	42081	42326	44458	912043	42.299999	7.5	6.6999998	5.8000002	4.9000001	4.3000002	1	72141
12031	Duval County	FL	2016	8	488892	436844	.s	7958	484	16792	28475	28206	17	164	209	874	49788072	51003074	53307586	54932423	57588045	1133.9	38980	40324	42081	42326	44458	912043	42.299999	7.5	6.6999998	5.8000002	4.9000001	4.3000002	1	72141
12031	Duval County	FL	2013	3	446740	395132	.s	7180	398	13590	27437	27151	13	169	186	777	49788072	51003074	53307586	54932423	57588045	1133.9	38980	40324	42081	42326	44458	912043	42.299999	7.5	6.6999998	5.8000002	4.9000001	4.3000002	1	72141
12031	Duval County	FL	2018	1	508268	456625	.s	7935	520	16712	29458	29197	24	166	212	900	49788072	51003074	53307586	54932423	57588045	1133.9	38980	40324	42081	42326	44458	912043	42.299999	7.5	6.6999998	5.8000002	4.9000001	4.3000002	1	72141
12031	Duval County	FL	2016	7	477279	434024	.s	7977	480	16477	28475	28206	17	164	209	874	49788072	51003074	53307586	54932423	57588045	1133.9	38980	40324	42081	42326	44458	912043	42.299999	7.5	6.6999998	5.8000002	4.9000001	4.3000002	1	72141
12031	Duval County	FL	2017	9	498715	446402	.s	7574	527	16635	28994	28732	23	171	214	853	49788072	51003074	53307586	54932423	57588045	1133.9	38980	40324	42081	42326	44458	912043	42.299999	7.5	6.6999998	5.8000002	4.9000001	4.3000002	1	72141
12031	Duval County	FL	2013	1	439234	388754	.s	7207	369	13194	27437	27151	13	169	186	777	49788072	51003074	53307586	54932423	57588045	1133.9	38980	40324	42081	42326	44458	912043	42.299999	7.5	6.6999998	5.8000002	4.9000001	4.3000002	1	72141
12031	Duval County	FL	2017	10	509472	456904	.s	7909	524	16907	29323	29060	23	172	216	885	49788072	51003074	53307586	54932423	57588045	1133.9	38980	40324	42081	42326	44458	912043	42.299999	7.5	6.6999998	5.8000002	4.9000001	4.3000002	1	72141
12031	Duval County	FL	2015	1	459548	409630	.s	7747	420	14777	28114	27838	14	167	202	856	49788072	51003074	53307586	54932423	57588045	1133.9	38980	40324	42081	42326	44458	912043	42.299999	7.5	6.6999998	5.8000002	4.9000001	4.3000002	1	72141
12031	Duval County	FL	2013	11	457954	407156	.s	7466	439	13886	27908	27628	13	165	190	803	49788072	51003074	53307586	54932423	57588045	1133.9	38980	40324	42081	42326	44458	912043	42.299999	7.5	6.6999998	5.8000002	4.9000001	4.3000002	1	72141
12031	Duval County	FL	2013	4	447939	396599	.s	7156	397	13993	27644	27359	13	170	191	792	49788072	51003074	53307586	54932423	57588045	1133.9	38980	40324	42081	42326	44458	912043	42.299999	7.5	6.6999998	5.8000002	4.9000001	4.3000002	1	72141
12031	Duval County	FL	2014	6	454309	405150	.s	7434	495	14957	27451	27173	14	159	200	796	49788072	51003074	53307586	54932423	57588045	1133.9	38980	40324	42081	42326	44458	912043	42.299999	7.5	6.6999998	5.8000002	4.9000001	4.3000002	1	72141
12031	Duval County	FL	2019	11	536379	482561	.s	8114	455	16617	31334	31078	29	162	199	945	49788072	51003074	53307586	54932423	57588045	1133.9	38980	40324	42081	42326	44458	912043	42.299999	7.5	6.6999998	5.8000002	4.9000001	4.3000002	1	72141
12031	Duval County	FL	2019	4	521348	468140	.s	8085	456	16907	30608	30350	28	165	193	931	49788072	51003074	53307586	54932423	57588045	1133.9	38980	40324	42081	42326	44458	912043	42.299999	7.5	6.6999998	5.8000002	4.9000001	4.3000002	1	72141
12031	Duval County	FL	2013	7	440166	398463	.s	7281	414	14359	27661	27378	13	168	190	790	49788072	51003074	53307586	54932423	57588045	1133.9	38980	40324	42081	42326	44458	912043	42.299999	7.5	6.6999998	5.8000002	4.9000001	4.3000002	1	72141
12031	Duval County	FL	2014	4	455241	403856	.s	7434	464	14696	27451	27173	14	159	200	796	49788072	51003074	53307586	54932423	57588045	1133.9	38980	40324	42081	42326	44458	912043	42.299999	7.5	6.6999998	5.8000002	4.9000001	4.3000002	1	72141
12031	Duval County	FL	2014	11	466119	415639	.s	8029	470	14261	27947	27674	14	176	198	807	49788072	51003074	53307586	54932423	57588045	1133.9	38980	40324	42081	42326	44458	912043	42.299999	7.5	6.6999998	5.8000002	4.9000001	4.3000002	1	72141
12031	Duval County	FL	2016	12	498776	445823	.s	8155	492	16486	28921	28654	18	165	213	880	49788072	51003074	53307586	54932423	57588045	1133.9	38980	40324	42081	42326	44458	912043	42.299999	7.5	6.6999998	5.8000002	4.9000001	4.3000002	1	72141
12031	Duval County	FL	2019	5	523231	470039	.s	8150	462	17003	30608	30350	28	165	193	931	49788072	51003074	53307586	54932423	57588045	1133.9	38980	40324	42081	42326	44458	912043	42.299999	7.5	6.6999998	5.8000002	4.9000001	4.3000002	1	72141
12031	Duval County	FL	2018	10	517193	464561	.s	8114	463	16994	29893	29638	30	166	202	918	49788072	51003074	53307586	54932423	57588045	1133.9	38980	40324	42081	42326	44458	912043	42.299999	7.5	6.6999998	5.8000002	4.9000001	4.3000002	1	72141
12031	Duval County	FL	2017	2	495657	443020	.s	7956	508	16648	29086	28819	20	165	206	870	49788072	51003074	53307586	54932423	57588045	1133.9	38980	40324	42081	42326	44458	912043	42.299999	7.5	6.6999998	5.8000002	4.9000001	4.3000002	1	72141
12031	Duval County	FL	2018	6	511762	460080	.s	7905	474	17357	29592	29331	25	169	209	912	49788072	51003074	53307586	54932423	57588045	1133.9	38980	40324	42081	42326	44458	912043	42.299999	7.5	6.6999998	5.8000002	4.9000001	4.3000002	1	72141
12031	Duval County	FL	2015	8	474305	422555	.s	7933	466	15665	27534	27262	14	162	198	833	49788072	51003074	53307586	54932423	57588045	1133.9	38980	40324	42081	42326	44458	912043	42.299999	7.5	6.6999998	5.8000002	4.9000001	4.3000002	1	72141
12031	Duval County	FL	2014	1	446104	396954	.s	7151	439	14154	27439	27159	14	159	194	796	49788072	51003074	53307586	54932423	57588045	1133.9	38980	40324	42081	42326	44458	912043	42.299999	7.5	6.6999998	5.8000002	4.9000001	4.3000002	1	72141
12031	Duval County	FL	2016	4	484255	432430	.s	7913	495	16299	28324	28054	16	164	210	850	49788072	51003074	53307586	54932423	57588045	1133.9	38980	40324	42081	42326	44458	912043	42.299999	7.5	6.6999998	5.8000002	4.9000001	4.3000002	1	72141
12031	Duval County	FL	2017	12	517421	464331	.s	8013	516	16706	29323	29060	23	172	216	885	49788072	51003074	53307586	54932423	57588045	1133.9	38980	40324	42081	42326	44458	912043	42.299999	7.5	6.6999998	5.8000002	4.9000001	4.3000002	1	72141
12031	Duval County	FL	2019	12	538094	484270	.s	8097	460	16663	31334	31078	29	162	199	945	49788072	51003074	53307586	54932423	57588045	1133.9	38980	40324	42081	42326	44458	912043	42.299999	7.5	6.6999998	5.8000002	4.9000001	4.3000002	1	72141
12031	Duval County	FL	2013	5	448678	397429	.s	7154	415	14082	27644	27359	13	170	191	792	49788072	51003074	53307586	54932423	57588045	1133.9	38980	40324	42081	42326	44458	912043	42.299999	7.5	6.6999998	5.8000002	4.9000001	4.3000002	1	72141
12031	Duval County	FL	2015	6	470737	420601	.s	7918	460	15745	27137	26864	14	161	193	820	49788072	51003074	53307586	54932423	57588045	1133.9	38980	40324	42081	42326	44458	912043	42.299999	7.5	6.6999998	5.8000002	4.9000001	4.3000002	1	72141
12031	Duval County	FL	2018	5	513101	460005	.s	7981	485	17324	29592	29331	25	169	209	912	49788072	51003074	53307586	54932423	57588045	1133.9	38980	40324	42081	42326	44458	912043	42.299999	7.5	6.6999998	5.8000002	4.9000001	4.3000002	1	72141
12031	Duval County	FL	2019	6	521459	469557	.s	8248	467	16959	30608	30350	28	165	193	931	49788072	51003074	53307586	54932423	57588045	1133.9	38980	40324	42081	42326	44458	912043	42.299999	7.5	6.6999998	5.8000002	4.9000001	4.3000002	1	72141
12031	Duval County	FL	2017	11	515702	462801	.s	8017	527	16566	29323	29060	23	172	216	885	49788072	51003074	53307586	54932423	57588045	1133.9	38980	40324	42081	42326	44458	912043	42.299999	7.5	6.6999998	5.8000002	4.9000001	4.3000002	1	72141
12031	Duval County	FL	2015	12	487495	434391	.s	7861	470	15700	27888	27615	14	160	205	843	49788072	51003074	53307586	54932423	57588045	1133.9	38980	40324	42081	42326	44458	912043	42.299999	7.5	6.6999998	5.8000002	4.9000001	4.3000002	1	72141
12031	Duval County	FL	2019	7	515123	470576	.s	8307	470	16723	31023	30766	29	166	201	941	49788072	51003074	53307586	54932423	57588045	1133.9	38980	40324	42081	42326	44458	912043	42.299999	7.5	6.6999998	5.8000002	4.9000001	4.3000002	1	72141
12031	Duval County	FL	2018	3	512311	458683	.s	7975	518	17184	29458	29197	24	166	212	900	49788072	51003074	53307586	54932423	57588045	1133.9	38980	40324	42081	42326	44458	912043	42.299999	7.5	6.6999998	5.8000002	4.9000001	4.3000002	1	72141
12031	Duval County	FL	2018	9	515222	462638	.s	7935	478	17148	29554	29298	27	166	205	923	49788072	51003074	53307586	54932423	57588045	1133.9	38980	40324	42081	42326	44458	912043	42.299999	7.5	6.6999998	5.8000002	4.9000001	4.3000002	1	72141
12031	Duval County	FL	2014	5	456163	405243	.s	7428	473	14864	27451	27173	14	159	200	796	49788072	51003074	53307586	54932423	57588045	1133.9	38980	40324	42081	42326	44458	912043	42.299999	7.5	6.6999998	5.8000002	4.9000001	4.3000002	1	72141
12031	Duval County	FL	2014	9	456856	406487	.s	7688	476	14710	27549	27274	14	163	197	787	49788072	51003074	53307586	54932423	57588045	1133.9	38980	40324	42081	42326	44458	912043	42.299999	7.5	6.6999998	5.8000002	4.9000001	4.3000002	1	72141
12031	Duval County	FL	2015	7	463371	420150	.s	7957	465	15761	27534	27262	14	162	198	833	49788072	51003074	53307586	54932423	57588045	1133.9	38980	40324	42081	42326	44458	912043	42.299999	7.5	6.6999998	5.8000002	4.9000001	4.3000002	1	72141
12031	Duval County	FL	2013	10	453803	403253	.s	7359	425	13763	27908	27628	13	165	190	803	49788072	51003074	53307586	54932423	57588045	1133.9	38980	40324	42081	42326	44458	912043	42.299999	7.5	6.6999998	5.8000002	4.9000001	4.3000002	1	72141
12031	Duval County	FL	2015	4	470914	418769	.s	7894	449	15619	27137	26864	14	161	193	820	49788072	51003074	53307586	54932423	57588045	1133.9	38980	40324	42081	42326	44458	912043	42.299999	7.5	6.6999998	5.8000002	4.9000001	4.3000002	1	72141
12031	Duval County	FL	2017	8	504340	451635	.s	7847	525	17259	28994	28732	23	171	214	853	49788072	51003074	53307586	54932423	57588045	1133.9	38980	40324	42081	42326	44458	912043	42.299999	7.5	6.6999998	5.8000002	4.9000001	4.3000002	1	72141
12031	Duval County	FL	2014	8	458001	407488	.s	7631	461	14761	27549	27274	14	163	197	787	49788072	51003074	53307586	54932423	57588045	1133.9	38980	40324	42081	42326	44458	912043	42.299999	7.5	6.6999998	5.8000002	4.9000001	4.3000002	1	72141
12031	Duval County	FL	2018	8	516081	462795	.s	7892	477	17249	29554	29298	27	166	205	923	49788072	51003074	53307586	54932423	57588045	1133.9	38980	40324	42081	42326	44458	912043	42.299999	7.5	6.6999998	5.8000002	4.9000001	4.3000002	1	72141
12031	Duval County	FL	2015	2	464396	412521	.s	7785	424	14826	28114	27838	14	167	202	856	49788072	51003074	53307586	54932423	57588045	1133.9	38980	40324	42081	42326	44458	912043	42.299999	7.5	6.6999998	5.8000002	4.9000001	4.3000002	1	72141
12031	Duval County	FL	2014	2	450062	399317	.s	7206	466	14419	27439	27159	14	159	194	796	49788072	51003074	53307586	54932423	57588045	1133.9	38980	40324	42081	42326	44458	912043	42.299999	7.5	6.6999998	5.8000002	4.9000001	4.3000002	1	72141
12031	Duval County	FL	2015	3	467730	415629	.s	7701	429	15279	28114	27838	14	167	202	856	49788072	51003074	53307586	54932423	57588045	1133.9	38980	40324	42081	42326	44458	912043	42.299999	7.5	6.6999998	5.8000002	4.9000001	4.3000002	1	72141
12031	Duval County	FL	2016	10	492979	440740	.s	7901	469	16485	28921	28654	18	165	213	880	49788072	51003074	53307586	54932423	57588045	1133.9	38980	40324	42081	42326	44458	912043	42.299999	7.5	6.6999998	5.8000002	4.9000001	4.3000002	1	72141
12031	Duval County	FL	2013	6	447765	398181	.s	7252	426	14257	27644	27359	13	170	191	792	49788072	51003074	53307586	54932423	57588045	1133.9	38980	40324	42081	42326	44458	912043	42.299999	7.5	6.6999998	5.8000002	4.9000001	4.3000002	1	72141
12031	Duval County	FL	2018	2	510387	457662	.s	8026	513	17104	29458	29197	24	166	212	900	49788072	51003074	53307586	54932423	57588045	1133.9	38980	40324	42081	42326	44458	912043	42.299999	7.5	6.6999998	5.8000002	4.9000001	4.3000002	1	72141
12031	Duval County	FL	2016	5	485746	433707	.s	7949	496	16522	28324	28054	16	164	210	850	49788072	51003074	53307586	54932423	57588045	1133.9	38980	40324	42081	42326	44458	912043	42.299999	7.5	6.6999998	5.8000002	4.9000001	4.3000002	1	72141
12031	Duval County	FL	2016	1	475665	424048	.s	7943	480	15610	27986	27713	13	161	201	852	49788072	51003074	53307586	54932423	57588045	1133.9	38980	40324	42081	42326	44458	912043	42.299999	7.5	6.6999998	5.8000002	4.9000001	4.3000002	1	72141
12031	Duval County	FL	2015	11	485846	433004	.s	7943	400	15578	27888	27615	14	160	205	843	49788072	51003074	53307586	54932423	57588045	1133.9	38980	40324	42081	42326	44458	912043	42.299999	7.5	6.6999998	5.8000002	4.9000001	4.3000002	1	72141
12031	Duval County	FL	2019	3	521032	467798	.s	8229	459	16899	30198	29941	27	166	196	933	49788072	51003074	53307586	54932423	57588045	1133.9	38980	40324	42081	42326	44458	912043	42.299999	7.5	6.6999998	5.8000002	4.9000001	4.3000002	1	72141
12031	Duval County	FL	2018	11	525181	472160	.s	8201	454	16902	29893	29638	30	166	202	918	49788072	51003074	53307586	54932423	57588045	1133.9	38980	40324	42081	42326	44458	912043	42.299999	7.5	6.6999998	5.8000002	4.9000001	4.3000002	1	72141
12057	Hillsborough County	FL	2018	2	685347	606229	1847	12053	575	19276	42486	42222	32	288	163	1010	68868697	69940535	73150526	75304750	77317574	1204.9	40470	42026	43591	43617	45129	1351087	42.299999	6.5999999	5.8000002	5.0999999	4.4000001	3.9000001	1	77131
12057	Hillsborough County	FL	2016	2	662605	582894	1677	11617	656	18047	39856	39593	20	281	173	947	68868697	69940535	73150526	75304750	77317574	1204.9	40470	42026	43591	43617	45129	1351087	42.299999	6.5999999	5.8000002	5.0999999	4.4000001	3.9000001	1	77131
12057	Hillsborough County	FL	2019	5	705471	627068	.s	11924	568	20748	44866	44601	31	287	155	1068	68868697	69940535	73150526	75304750	77317574	1204.9	40470	42026	43591	43617	45129	1351087	42.299999	6.5999999	5.8000002	5.0999999	4.4000001	3.9000001	1	77131
12057	Hillsborough County	FL	2015	6	631489	561045	1606	11849	629	17914	38906	38645	20	280	176	924	68868697	69940535	73150526	75304750	77317574	1204.9	40470	42026	43591	43617	45129	1351087	42.299999	6.5999999	5.8000002	5.0999999	4.4000001	3.9000001	1	77131
12057	Hillsborough County	FL	2013	9	603209	525260	2519	11202	665	16403	39093	38816	20	281	184	963	68868697	69940535	73150526	75304750	77317574	1204.9	40470	42026	43591	43617	45129	1351087	42.299999	6.5999999	5.8000002	5.0999999	4.4000001	3.9000001	1	77131
12057	Hillsborough County	FL	2018	7	665440	600813	.s	11837	571	19607	43279	43014	32	285	166	1029	68868697	69940535	73150526	75304750	77317574	1204.9	40470	42026	43591	43617	45129	1351087	42.299999	6.5999999	5.8000002	5.0999999	4.4000001	3.9000001	1	77131
12057	Hillsborough County	FL	2013	3	604635	526541	2401	10870	646	16207	38763	38482	17	278	180	954	68868697	69940535	73150526	75304750	77317574	1204.9	40470	42026	43591	43617	45129	1351087	42.299999	6.5999999	5.8000002	5.0999999	4.4000001	3.9000001	1	77131
12057	Hillsborough County	FL	2014	2	614614	537999	2357	11514	644	16219	39018	38744	19	269	185	936	68868697	69940535	73150526	75304750	77317574	1204.9	40470	42026	43591	43617	45129	1351087	42.299999	6.5999999	5.8000002	5.0999999	4.4000001	3.9000001	1	77131
12057	Hillsborough County	FL	2015	7	622495	558779	1616	11869	633	17744	39133	38872	22	280	178	943	68868697	69940535	73150526	75304750	77317574	1204.9	40470	42026	43591	43617	45129	1351087	42.299999	6.5999999	5.8000002	5.0999999	4.4000001	3.9000001	1	77131
12057	Hillsborough County	FL	2015	11	666498	587046	1647	11713	714	18255	39972	39709	22	285	180	955	68868697	69940535	73150526	75304750	77317574	1204.9	40470	42026	43591	43617	45129	1351087	42.299999	6.5999999	5.8000002	5.0999999	4.4000001	3.9000001	1	77131
12057	Hillsborough County	FL	2015	2	638821	560477	1640	11695	600	17460	39998	39729	20	289	174	974	68868697	69940535	73150526	75304750	77317574	1204.9	40470	42026	43591	43617	45129	1351087	42.299999	6.5999999	5.8000002	5.0999999	4.4000001	3.9000001	1	77131
12057	Hillsborough County	FL	2015	12	671833	592913	1653	11657	720	18077	39972	39709	22	285	180	955	68868697	69940535	73150526	75304750	77317574	1204.9	40470	42026	43591	43617	45129	1351087	42.299999	6.5999999	5.8000002	5.0999999	4.4000001	3.9000001	1	77131
12057	Hillsborough County	FL	2017	8	668979	592594	.s	11938	553	19121	41589	41325	25	283	161	990	68868697	69940535	73150526	75304750	77317574	1204.9	40470	42026	43591	43617	45129	1351087	42.299999	6.5999999	5.8000002	5.0999999	4.4000001	3.9000001	1	77131
12057	Hillsborough County	FL	2016	3	664845	585769	1672	11329	661	18290	39856	39593	20	281	173	947	68868697	69940535	73150526	75304750	77317574	1204.9	40470	42026	43591	43617	45129	1351087	42.299999	6.5999999	5.8000002	5.0999999	4.4000001	3.9000001	1	77131
12057	Hillsborough County	FL	2016	5	664054	585970	1732	11481	681	18374	40220	39957	22	286	172	939	68868697	69940535	73150526	75304750	77317574	1204.9	40470	42026	43591	43617	45129	1351087	42.299999	6.5999999	5.8000002	5.0999999	4.4000001	3.9000001	1	77131
12057	Hillsborough County	FL	2015	10	653093	573964	1630	11662	673	17705	39972	39709	22	285	180	955	68868697	69940535	73150526	75304750	77317574	1204.9	40470	42026	43591	43617	45129	1351087	42.299999	6.5999999	5.8000002	5.0999999	4.4000001	3.9000001	1	77131
12057	Hillsborough County	FL	2019	2	703836	624778	.s	12022	547	20448	44577	44308	34	289	159	1081	68868697	69940535	73150526	75304750	77317574	1204.9	40470	42026	43591	43617	45129	1351087	42.299999	6.5999999	5.8000002	5.0999999	4.4000001	3.9000001	1	77131
12057	Hillsborough County	FL	2017	10	678604	600079	.s	11986	569	19107	42271	42006	27	282	164	1007	68868697	69940535	73150526	75304750	77317574	1204.9	40470	42026	43591	43617	45129	1351087	42.299999	6.5999999	5.8000002	5.0999999	4.4000001	3.9000001	1	77131
12057	Hillsborough County	FL	2018	11	703182	624197	.s	12165	477	19660	44055	43790	32	287	163	1039	68868697	69940535	73150526	75304750	77317574	1204.9	40470	42026	43591	43617	45129	1351087	42.299999	6.5999999	5.8000002	5.0999999	4.4000001	3.9000001	1	77131
12057	Hillsborough County	FL	2017	3	676748	597619	1941	11769	539	19075	41378	41112	24	287	164	984	68868697	69940535	73150526	75304750	77317574	1204.9	40470	42026	43591	43617	45129	1351087	42.299999	6.5999999	5.8000002	5.0999999	4.4000001	3.9000001	1	77131
12057	Hillsborough County	FL	2014	12	644250	566046	2569	11657	675	16750	39925	39653	21	292	183	935	68868697	69940535	73150526	75304750	77317574	1204.9	40470	42026	43591	43617	45129	1351087	42.299999	6.5999999	5.8000002	5.0999999	4.4000001	3.9000001	1	77131
12057	Hillsborough County	FL	2015	9	642741	565392	1605	11681	680	17958	39133	38872	22	280	178	943	68868697	69940535	73150526	75304750	77317574	1204.9	40470	42026	43591	43617	45129	1351087	42.299999	6.5999999	5.8000002	5.0999999	4.4000001	3.9000001	1	77131
12057	Hillsborough County	FL	2017	9	662622	585075	.s	11442	561	18656	41589	41325	25	283	161	990	68868697	69940535	73150526	75304750	77317574	1204.9	40470	42026	43591	43617	45129	1351087	42.299999	6.5999999	5.8000002	5.0999999	4.4000001	3.9000001	1	77131
12057	Hillsborough County	FL	2014	7	598567	535242	2478	11489	627	16352	39518	39245	20	287	180	928	68868697	69940535	73150526	75304750	77317574	1204.9	40470	42026	43591	43617	45129	1351087	42.299999	6.5999999	5.8000002	5.0999999	4.4000001	3.9000001	1	77131
12057	Hillsborough County	FL	2017	7	653993	588965	.s	11998	527	19113	41589	41325	25	283	161	990	68868697	69940535	73150526	75304750	77317574	1204.9	40470	42026	43591	43617	45129	1351087	42.299999	6.5999999	5.8000002	5.0999999	4.4000001	3.9000001	1	77131
12057	Hillsborough County	FL	2014	3	619884	541167	2279	11358	648	16546	39018	38744	19	269	185	936	68868697	69940535	73150526	75304750	77317574	1204.9	40470	42026	43591	43617	45129	1351087	42.299999	6.5999999	5.8000002	5.0999999	4.4000001	3.9000001	1	77131
12057	Hillsborough County	FL	2015	5	641224	563591	1601	11865	618	18141	38906	38645	20	280	176	924	68868697	69940535	73150526	75304750	77317574	1204.9	40470	42026	43591	43617	45129	1351087	42.299999	6.5999999	5.8000002	5.0999999	4.4000001	3.9000001	1	77131
12057	Hillsborough County	FL	2014	8	616204	540178	2455	11509	623	16480	39518	39245	20	287	180	928	68868697	69940535	73150526	75304750	77317574	1204.9	40470	42026	43591	43617	45129	1351087	42.299999	6.5999999	5.8000002	5.0999999	4.4000001	3.9000001	1	77131
12057	Hillsborough County	FL	2018	6	674397	603472	1864	11839	578	19929	42985	42721	32	289	164	1017	68868697	69940535	73150526	75304750	77317574	1204.9	40470	42026	43591	43617	45129	1351087	42.299999	6.5999999	5.8000002	5.0999999	4.4000001	3.9000001	1	77131
12057	Hillsborough County	FL	2017	11	688877	610279	.s	12191	561	18934	42271	42006	27	282	164	1007	68868697	69940535	73150526	75304750	77317574	1204.9	40470	42026	43591	43617	45129	1351087	42.299999	6.5999999	5.8000002	5.0999999	4.4000001	3.9000001	1	77131
12057	Hillsborough County	FL	2017	4	673942	594880	1897	12048	535	18975	41952	41685	26	283	165	1001	68868697	69940535	73150526	75304750	77317574	1204.9	40470	42026	43591	43617	45129	1351087	42.299999	6.5999999	5.8000002	5.0999999	4.4000001	3.9000001	1	77131
12057	Hillsborough County	FL	2018	9	686107	608692	.s	11828	570	19501	43279	43014	32	285	166	1029	68868697	69940535	73150526	75304750	77317574	1204.9	40470	42026	43591	43617	45129	1351087	42.299999	6.5999999	5.8000002	5.0999999	4.4000001	3.9000001	1	77131
12057	Hillsborough County	FL	2019	7	688459	622975	.s	11984	595	20576	45608	45343	32	286	168	1087	68868697	69940535	73150526	75304750	77317574	1204.9	40470	42026	43591	43617	45129	1351087	42.299999	6.5999999	5.8000002	5.0999999	4.4000001	3.9000001	1	77131
12057	Hillsborough County	FL	2013	11	620052	541407	2515	11541	667	16689	39623	39348	20	282	189	958	68868697	69940535	73150526	75304750	77317574	1204.9	40470	42026	43591	43617	45129	1351087	42.299999	6.5999999	5.8000002	5.0999999	4.4000001	3.9000001	1	77131
12057	Hillsborough County	FL	2019	9	708526	630101	.s	12000	591	20264	45608	45343	32	286	168	1087	68868697	69940535	73150526	75304750	77317574	1204.9	40470	42026	43591	43617	45129	1351087	42.299999	6.5999999	5.8000002	5.0999999	4.4000001	3.9000001	1	77131
12057	Hillsborough County	FL	2016	8	659584	582941	1839	11542	637	18551	40764	40498	22	287	168	974	68868697	69940535	73150526	75304750	77317574	1204.9	40470	42026	43591	43617	45129	1351087	42.299999	6.5999999	5.8000002	5.0999999	4.4000001	3.9000001	1	77131
12057	Hillsborough County	FL	2019	12	731010	650205	.s	12274	644	20466	46092	45829	36	281	177	1084	68868697	69940535	73150526	75304750	77317574	1204.9	40470	42026	43591	43617	45129	1351087	42.299999	6.5999999	5.8000002	5.0999999	4.4000001	3.9000001	1	77131
12057	Hillsborough County	FL	2014	1	613888	535425	2332	11400	614	15867	39018	38744	19	269	185	936	68868697	69940535	73150526	75304750	77317574	1204.9	40470	42026	43591	43617	45129	1351087	42.299999	6.5999999	5.8000002	5.0999999	4.4000001	3.9000001	1	77131
12057	Hillsborough County	FL	2018	5	681506	604601	1857	11957	565	19953	42985	42721	32	289	164	1017	68868697	69940535	73150526	75304750	77317574	1204.9	40470	42026	43591	43617	45129	1351087	42.299999	6.5999999	5.8000002	5.0999999	4.4000001	3.9000001	1	77131
12057	Hillsborough County	FL	2013	5	604293	526904	2485	11141	628	16674	38986	38709	19	282	180	959	68868697	69940535	73150526	75304750	77317574	1204.9	40470	42026	43591	43617	45129	1351087	42.299999	6.5999999	5.8000002	5.0999999	4.4000001	3.9000001	1	77131
12057	Hillsborough County	FL	2015	4	641245	562719	1586	11879	596	17893	38906	38645	20	280	176	924	68868697	69940535	73150526	75304750	77317574	1204.9	40470	42026	43591	43617	45129	1351087	42.299999	6.5999999	5.8000002	5.0999999	4.4000001	3.9000001	1	77131
12057	Hillsborough County	FL	2016	10	672767	593331	1711	11931	617	18250	41377	41112	22	287	170	987	68868697	69940535	73150526	75304750	77317574	1204.9	40470	42026	43591	43617	45129	1351087	42.299999	6.5999999	5.8000002	5.0999999	4.4000001	3.9000001	1	77131
12057	Hillsborough County	FL	2013	12	624628	545645	2358	11598	680	16644	39623	39348	20	282	189	958	68868697	69940535	73150526	75304750	77317574	1204.9	40470	42026	43591	43617	45129	1351087	42.299999	6.5999999	5.8000002	5.0999999	4.4000001	3.9000001	1	77131
12057	Hillsborough County	FL	2014	6	610241	539234	2437	11551	642	16714	39388	39116	18	292	186	925	68868697	69940535	73150526	75304750	77317574	1204.9	40470	42026	43591	43617	45129	1351087	42.299999	6.5999999	5.8000002	5.0999999	4.4000001	3.9000001	1	77131
12057	Hillsborough County	FL	2013	4	604416	525795	2497	11162	601	16438	38986	38709	19	282	180	959	68868697	69940535	73150526	75304750	77317574	1204.9	40470	42026	43591	43617	45129	1351087	42.299999	6.5999999	5.8000002	5.0999999	4.4000001	3.9000001	1	77131
12057	Hillsborough County	FL	2016	7	644982	580308	1827	11421	624	18231	40764	40498	22	287	168	974	68868697	69940535	73150526	75304750	77317574	1204.9	40470	42026	43591	43617	45129	1351087	42.299999	6.5999999	5.8000002	5.0999999	4.4000001	3.9000001	1	77131
12057	Hillsborough County	FL	2018	4	684144	605462	1850	12098	573	19941	42985	42721	32	289	164	1017	68868697	69940535	73150526	75304750	77317574	1204.9	40470	42026	43591	43617	45129	1351087	42.299999	6.5999999	5.8000002	5.0999999	4.4000001	3.9000001	1	77131
12057	Hillsborough County	FL	2013	6	594193	524132	2422	11155	636	16615	38986	38709	19	282	180	959	68868697	69940535	73150526	75304750	77317574	1204.9	40470	42026	43591	43617	45129	1351087	42.299999	6.5999999	5.8000002	5.0999999	4.4000001	3.9000001	1	77131
12057	Hillsborough County	FL	2019	8	705160	628147	.s	11918	594	20531	45608	45343	32	286	168	1087	68868697	69940535	73150526	75304750	77317574	1204.9	40470	42026	43591	43617	45129	1351087	42.299999	6.5999999	5.8000002	5.0999999	4.4000001	3.9000001	1	77131
12057	Hillsborough County	FL	2015	8	637849	562047	1612	11770	665	18100	39133	38872	22	280	178	943	68868697	69940535	73150526	75304750	77317574	1204.9	40470	42026	43591	43617	45129	1351087	42.299999	6.5999999	5.8000002	5.0999999	4.4000001	3.9000001	1	77131
12057	Hillsborough County	FL	2019	10	717433	637306	.s	12129	585	20431	46092	45829	36	281	177	1084	68868697	69940535	73150526	75304750	77317574	1204.9	40470	42026	43591	43617	45129	1351087	42.299999	6.5999999	5.8000002	5.0999999	4.4000001	3.9000001	1	77131
12057	Hillsborough County	FL	2018	12	706145	627113	.s	12041	487	19781	44055	43790	32	287	163	1039	68868697	69940535	73150526	75304750	77317574	1204.9	40470	42026	43591	43617	45129	1351087	42.299999	6.5999999	5.8000002	5.0999999	4.4000001	3.9000001	1	77131
12057	Hillsborough County	FL	2015	1	634287	556341	1626	11630	589	17044	39998	39729	20	289	174	974	68868697	69940535	73150526	75304750	77317574	1204.9	40470	42026	43591	43617	45129	1351087	42.299999	6.5999999	5.8000002	5.0999999	4.4000001	3.9000001	1	77131
12057	Hillsborough County	FL	2013	2	600713	521935	2495	11217	653	15914	38763	38482	17	278	180	954	68868697	69940535	73150526	75304750	77317574	1204.9	40470	42026	43591	43617	45129	1351087	42.299999	6.5999999	5.8000002	5.0999999	4.4000001	3.9000001	1	77131
12057	Hillsborough County	FL	2017	6	664260	592628	1917	11889	572	19013	41952	41685	26	283	165	1001	68868697	69940535	73150526	75304750	77317574	1204.9	40470	42026	43591	43617	45129	1351087	42.299999	6.5999999	5.8000002	5.0999999	4.4000001	3.9000001	1	77131
12057	Hillsborough County	FL	2014	9	620178	542658	2438	11506	655	16392	39518	39245	20	287	180	928	68868697	69940535	73150526	75304750	77317574	1204.9	40470	42026	43591	43617	45129	1351087	42.299999	6.5999999	5.8000002	5.0999999	4.4000001	3.9000001	1	77131
12057	Hillsborough County	FL	2016	4	666478	587424	1733	11508	658	18429	40220	39957	22	286	172	939	68868697	69940535	73150526	75304750	77317574	1204.9	40470	42026	43591	43617	45129	1351087	42.299999	6.5999999	5.8000002	5.0999999	4.4000001	3.9000001	1	77131
12057	Hillsborough County	FL	2017	1	673498	594016	1702	11942	565	18634	41378	41112	24	287	164	984	68868697	69940535	73150526	75304750	77317574	1204.9	40470	42026	43591	43617	45129	1351087	42.299999	6.5999999	5.8000002	5.0999999	4.4000001	3.9000001	1	77131
12057	Hillsborough County	FL	2019	6	695517	624013	.s	11792	580	20516	44866	44601	31	287	155	1068	68868697	69940535	73150526	75304750	77317574	1204.9	40470	42026	43591	43617	45129	1351087	42.299999	6.5999999	5.8000002	5.0999999	4.4000001	3.9000001	1	77131
12057	Hillsborough County	FL	2016	1	659042	579709	1691	11658	648	17619	39856	39593	20	281	173	947	68868697	69940535	73150526	75304750	77317574	1204.9	40470	42026	43591	43617	45129	1351087	42.299999	6.5999999	5.8000002	5.0999999	4.4000001	3.9000001	1	77131
12057	Hillsborough County	FL	2017	2	675545	595589	1728	12040	536	18831	41378	41112	24	287	164	984	68868697	69940535	73150526	75304750	77317574	1204.9	40470	42026	43591	43617	45129	1351087	42.299999	6.5999999	5.8000002	5.0999999	4.4000001	3.9000001	1	77131
12057	Hillsborough County	FL	2014	5	620973	542858	2454	11689	631	16739	39388	39116	18	292	186	925	68868697	69940535	73150526	75304750	77317574	1204.9	40470	42026	43591	43617	45129	1351087	42.299999	6.5999999	5.8000002	5.0999999	4.4000001	3.9000001	1	77131
12057	Hillsborough County	FL	2019	4	703621	624848	.s	11949	579	20550	44866	44601	31	287	155	1068	68868697	69940535	73150526	75304750	77317574	1204.9	40470	42026	43591	43617	45129	1351087	42.299999	6.5999999	5.8000002	5.0999999	4.4000001	3.9000001	1	77131
12057	Hillsborough County	FL	2018	3	686617	607860	1866	11901	558	19609	42486	42222	32	288	163	1010	68868697	69940535	73150526	75304750	77317574	1204.9	40470	42026	43591	43617	45129	1351087	42.299999	6.5999999	5.8000002	5.0999999	4.4000001	3.9000001	1	77131
12057	Hillsborough County	FL	2018	1	681087	602666	1785	11932	562	18702	42486	42222	32	288	163	1010	68868697	69940535	73150526	75304750	77317574	1204.9	40470	42026	43591	43617	45129	1351087	42.299999	6.5999999	5.8000002	5.0999999	4.4000001	3.9000001	1	77131
12057	Hillsborough County	FL	2017	5	671976	594338	1906	11968	557	19212	41952	41685	26	283	165	1001	68868697	69940535	73150526	75304750	77317574	1204.9	40470	42026	43591	43617	45129	1351087	42.299999	6.5999999	5.8000002	5.0999999	4.4000001	3.9000001	1	77131
12057	Hillsborough County	FL	2016	9	664483	586146	1810	11602	628	18278	40764	40498	22	287	168	974	68868697	69940535	73150526	75304750	77317574	1204.9	40470	42026	43591	43617	45129	1351087	42.299999	6.5999999	5.8000002	5.0999999	4.4000001	3.9000001	1	77131
12057	Hillsborough County	FL	2014	11	637812	560190	2583	11628	674	16692	39925	39653	21	292	183	935	68868697	69940535	73150526	75304750	77317574	1204.9	40470	42026	43591	43617	45129	1351087	42.299999	6.5999999	5.8000002	5.0999999	4.4000001	3.9000001	1	77131
12057	Hillsborough County	FL	2016	12	686778	606813	1719	12025	658	18473	41377	41112	22	287	170	987	68868697	69940535	73150526	75304750	77317574	1204.9	40470	42026	43591	43617	45129	1351087	42.299999	6.5999999	5.8000002	5.0999999	4.4000001	3.9000001	1	77131
12057	Hillsborough County	FL	2013	7	583159	520163	2529	11192	617	16744	39093	38816	20	281	184	963	68868697	69940535	73150526	75304750	77317574	1204.9	40470	42026	43591	43617	45129	1351087	42.299999	6.5999999	5.8000002	5.0999999	4.4000001	3.9000001	1	77131
12057	Hillsborough County	FL	2018	10	694403	615842	.s	11910	472	19590	44055	43790	32	287	163	1039	68868697	69940535	73150526	75304750	77317574	1204.9	40470	42026	43591	43617	45129	1351087	42.299999	6.5999999	5.8000002	5.0999999	4.4000001	3.9000001	1	77131
12057	Hillsborough County	FL	2017	12	692839	613271	.s	12181	571	19018	42271	42006	27	282	164	1007	68868697	69940535	73150526	75304750	77317574	1204.9	40470	42026	43591	43617	45129	1351087	42.299999	6.5999999	5.8000002	5.0999999	4.4000001	3.9000001	1	77131
12057	Hillsborough County	FL	2014	4	620637	541639	2411	11662	625	16582	39388	39116	18	292	186	925	68868697	69940535	73150526	75304750	77317574	1204.9	40470	42026	43591	43617	45129	1351087	42.299999	6.5999999	5.8000002	5.0999999	4.4000001	3.9000001	1	77131
12057	Hillsborough County	FL	2014	10	627581	549684	2574	11468	628	16397	39925	39653	21	292	183	935	68868697	69940535	73150526	75304750	77317574	1204.9	40470	42026	43591	43617	45129	1351087	42.299999	6.5999999	5.8000002	5.0999999	4.4000001	3.9000001	1	77131
12057	Hillsborough County	FL	2013	8	599132	523765	2524	11144	624	16680	39093	38816	20	281	184	963	68868697	69940535	73150526	75304750	77317574	1204.9	40470	42026	43591	43617	45129	1351087	42.299999	6.5999999	5.8000002	5.0999999	4.4000001	3.9000001	1	77131
12057	Hillsborough County	FL	2013	1	595905	517914	2511	11230	615	15672	38763	38482	17	278	180	954	68868697	69940535	73150526	75304750	77317574	1204.9	40470	42026	43591	43617	45129	1351087	42.299999	6.5999999	5.8000002	5.0999999	4.4000001	3.9000001	1	77131
12057	Hillsborough County	FL	2016	6	653300	581893	1762	11452	649	18440	40220	39957	22	286	172	939	68868697	69940535	73150526	75304750	77317574	1204.9	40470	42026	43591	43617	45129	1351087	42.299999	6.5999999	5.8000002	5.0999999	4.4000001	3.9000001	1	77131
12057	Hillsborough County	FL	2019	11	727793	647048	.s	12351	604	20472	46092	45829	36	281	177	1084	68868697	69940535	73150526	75304750	77317574	1204.9	40470	42026	43591	43617	45129	1351087	42.299999	6.5999999	5.8000002	5.0999999	4.4000001	3.9000001	1	77131
12057	Hillsborough County	FL	2016	11	681951	602460	1713	12055	617	18503	41377	41112	22	287	170	987	68868697	69940535	73150526	75304750	77317574	1204.9	40470	42026	43591	43617	45129	1351087	42.299999	6.5999999	5.8000002	5.0999999	4.4000001	3.9000001	1	77131
12057	Hillsborough County	FL	2019	3	705182	626304	.s	11837	553	20505	44577	44308	34	289	159	1081	68868697	69940535	73150526	75304750	77317574	1204.9	40470	42026	43591	43617	45129	1351087	42.299999	6.5999999	5.8000002	5.0999999	4.4000001	3.9000001	1	77131
12057	Hillsborough County	FL	2013	10	609952	531605	2519	11440	659	16230	39623	39348	20	282	189	958	68868697	69940535	73150526	75304750	77317574	1204.9	40470	42026	43591	43617	45129	1351087	42.299999	6.5999999	5.8000002	5.0999999	4.4000001	3.9000001	1	77131
12057	Hillsborough County	FL	2015	3	640624	562739	1638	11585	612	18031	39998	39729	20	289	174	974	68868697	69940535	73150526	75304750	77317574	1204.9	40470	42026	43591	43617	45129	1351087	42.299999	6.5999999	5.8000002	5.0999999	4.4000001	3.9000001	1	77131
12057	Hillsborough County	FL	2019	1	699327	620775	.s	11951	552	19789	44577	44308	34	289	159	1081	68868697	69940535	73150526	75304750	77317574	1204.9	40470	42026	43591	43617	45129	1351087	42.299999	6.5999999	5.8000002	5.0999999	4.4000001	3.9000001	1	77131
12057	Hillsborough County	FL	2018	8	684220	608366	.s	11808	584	19902	43279	43014	32	285	166	1029	68868697	69940535	73150526	75304750	77317574	1204.9	40470	42026	43591	43617	45129	1351087	42.299999	6.5999999	5.8000002	5.0999999	4.4000001	3.9000001	1	77131
12086	Miami-Dade County	FL	2013	7	993188	871235	539	22245	1260	25588	92902	92551	22	659	429	1745	123797724	127727884	131624991	136396875	141349544	1315.5	39271	42064	44430	43920	47813	2702602	43.400002	7.4000001	6.6999998	5.8000002	5.0999999	4.5	1	84972
12086	Miami-Dade County	FL	2017	6	1111754	986633	931	23941	1351	28809	97379	97032	31	623	404	1769	123797724	127727884	131624991	136396875	141349544	1315.5	39271	42064	44430	43920	47813	2702602	43.400002	7.4000001	6.6999998	5.8000002	5.0999999	4.5	1	84972
12086	Miami-Dade County	FL	2014	9	1047683	912417	558	23524	1375	26914	93700	93360	23	639	420	1793	123797724	127727884	131624991	136396875	141349544	1315.5	39271	42064	44430	43920	47813	2702602	43.400002	7.4000001	6.6999998	5.8000002	5.0999999	4.5	1	84972
12086	Miami-Dade County	FL	2016	1	1097851	961433	982	23910	1279	27329	94206	93867	27	621	408	1742	123797724	127727884	131624991	136396875	141349544	1315.5	39271	42064	44430	43920	47813	2702602	43.400002	7.4000001	6.6999998	5.8000002	5.0999999	4.5	1	84972
12086	Miami-Dade County	FL	2018	7	1121710	996501	993	23708	1368	28585	98788	98446	33	617	406	1787	123797724	127727884	131624991	136396875	141349544	1315.5	39271	42064	44430	43920	47813	2702602	43.400002	7.4000001	6.6999998	5.8000002	5.0999999	4.5	1	84972
12086	Miami-Dade County	FL	2017	2	1122645	983601	997	24330	1338	27694	96020	95677	28	625	399	1749	123797724	127727884	131624991	136396875	141349544	1315.5	39271	42064	44430	43920	47813	2702602	43.400002	7.4000001	6.6999998	5.8000002	5.0999999	4.5	1	84972
12086	Miami-Dade County	FL	2016	4	1110521	972462	1028	23992	1264	28234	94948	94610	28	618	402	1749	123797724	127727884	131624991	136396875	141349544	1315.5	39271	42064	44430	43920	47813	2702602	43.400002	7.4000001	6.6999998	5.8000002	5.0999999	4.5	1	84972
12086	Miami-Dade County	FL	2014	11	1076415	940069	565	23982	1416	27001	95016	94678	24	642	430	1784	123797724	127727884	131624991	136396875	141349544	1315.5	39271	42064	44430	43920	47813	2702602	43.400002	7.4000001	6.6999998	5.8000002	5.0999999	4.5	1	84972
12086	Miami-Dade County	FL	2013	1	1006029	868587	505	21740	1240	24920	92028	91679	18	637	405	1748	123797724	127727884	131624991	136396875	141349544	1315.5	39271	42064	44430	43920	47813	2702602	43.400002	7.4000001	6.6999998	5.8000002	5.0999999	4.5	1	84972
12086	Miami-Dade County	FL	2017	9	1093579	955445	939	22479	1293	26850	96788	96448	30	621	398	1765	123797724	127727884	131624991	136396875	141349544	1315.5	39271	42064	44430	43920	47813	2702602	43.400002	7.4000001	6.6999998	5.8000002	5.0999999	4.5	1	84972
12086	Miami-Dade County	FL	2019	10	1173266	1032528	835	24091	1368	28775	103411	103078	41	620	430	1805	123797724	127727884	131624991	136396875	141349544	1315.5	39271	42064	44430	43920	47813	2702602	43.400002	7.4000001	6.6999998	5.8000002	5.0999999	4.5	1	84972
12086	Miami-Dade County	FL	2019	7	1143406	1017228	815	23931	1325	28635	102446	102110	40	625	415	1822	123797724	127727884	131624991	136396875	141349544	1315.5	39271	42064	44430	43920	47813	2702602	43.400002	7.4000001	6.6999998	5.8000002	5.0999999	4.5	1	84972
12086	Miami-Dade County	FL	2017	12	1149091	1008848	978	24317	1322	28150	98187	97844	32	623	402	1809	123797724	127727884	131624991	136396875	141349544	1315.5	39271	42064	44430	43920	47813	2702602	43.400002	7.4000001	6.6999998	5.8000002	5.0999999	4.5	1	84972
12086	Miami-Dade County	FL	2017	10	1127410	988194	955	23663	1321	28128	98187	97844	32	623	402	1809	123797724	127727884	131624991	136396875	141349544	1315.5	39271	42064	44430	43920	47813	2702602	43.400002	7.4000001	6.6999998	5.8000002	5.0999999	4.5	1	84972
12086	Miami-Dade County	FL	2015	9	1077090	941802	690	24180	1367	27179	92609	92269	23	644	404	1726	123797724	127727884	131624991	136396875	141349544	1315.5	39271	42064	44430	43920	47813	2702602	43.400002	7.4000001	6.6999998	5.8000002	5.0999999	4.5	1	84972
12086	Miami-Dade County	FL	2016	3	1106383	969233	1013	24000	1286	28113	94206	93867	27	621	408	1742	123797724	127727884	131624991	136396875	141349544	1315.5	39271	42064	44430	43920	47813	2702602	43.400002	7.4000001	6.6999998	5.8000002	5.0999999	4.5	1	84972
12086	Miami-Dade County	FL	2017	8	1116821	980815	949	23799	1303	28485	96788	96448	30	621	398	1765	123797724	127727884	131624991	136396875	141349544	1315.5	39271	42064	44430	43920	47813	2702602	43.400002	7.4000001	6.6999998	5.8000002	5.0999999	4.5	1	84972
12086	Miami-Dade County	FL	2017	7	1103199	978284	914	23918	1284	28491	96788	96448	30	621	398	1765	123797724	127727884	131624991	136396875	141349544	1315.5	39271	42064	44430	43920	47813	2702602	43.400002	7.4000001	6.6999998	5.8000002	5.0999999	4.5	1	84972
12086	Miami-Dade County	FL	2015	12	1117022	979676	689	24365	1362	27563	94303	93959	26	637	403	1752	123797724	127727884	131624991	136396875	141349544	1315.5	39271	42064	44430	43920	47813	2702602	43.400002	7.4000001	6.6999998	5.8000002	5.0999999	4.5	1	84972
12086	Miami-Dade County	FL	2017	5	1130169	990020	984	23855	1339	28903	97379	97032	31	623	404	1769	123797724	127727884	131624991	136396875	141349544	1315.5	39271	42064	44430	43920	47813	2702602	43.400002	7.4000001	6.6999998	5.8000002	5.0999999	4.5	1	84972
12086	Miami-Dade County	FL	2015	1	1065781	930279	590	24144	1380	26709	95523	95182	25	648	432	1809	123797724	127727884	131624991	136396875	141349544	1315.5	39271	42064	44430	43920	47813	2702602	43.400002	7.4000001	6.6999998	5.8000002	5.0999999	4.5	1	84972
12086	Miami-Dade County	FL	2014	8	1040940	907930	556	23300	1381	26881	93700	93360	23	639	420	1793	123797724	127727884	131624991	136396875	141349544	1315.5	39271	42064	44430	43920	47813	2702602	43.400002	7.4000001	6.6999998	5.8000002	5.0999999	4.5	1	84972
12086	Miami-Dade County	FL	2014	1	1030691	894012	560	22696	1295	25962	92586	92242	22	652	425	1787	123797724	127727884	131624991	136396875	141349544	1315.5	39271	42064	44430	43920	47813	2702602	43.400002	7.4000001	6.6999998	5.8000002	5.0999999	4.5	1	84972
12086	Miami-Dade County	FL	2018	8	1140482	1003289	994	23834	1372	28484	98788	98446	33	617	406	1787	123797724	127727884	131624991	136396875	141349544	1315.5	39271	42064	44430	43920	47813	2702602	43.400002	7.4000001	6.6999998	5.8000002	5.0999999	4.5	1	84972
12086	Miami-Dade County	FL	2015	11	1109368	972604	693	24321	1340	27481	94303	93959	26	637	403	1752	123797724	127727884	131624991	136396875	141349544	1315.5	39271	42064	44430	43920	47813	2702602	43.400002	7.4000001	6.6999998	5.8000002	5.0999999	4.5	1	84972
12086	Miami-Dade County	FL	2013	12	1047986	910114	566	23122	1394	26007	94249	93904	22	660	437	1774	123797724	127727884	131624991	136396875	141349544	1315.5	39271	42064	44430	43920	47813	2702602	43.400002	7.4000001	6.6999998	5.8000002	5.0999999	4.5	1	84972
12086	Miami-Dade County	FL	2015	3	1075551	939256	614	24242	1446	27196	95523	95182	25	648	432	1809	123797724	127727884	131624991	136396875	141349544	1315.5	39271	42064	44430	43920	47813	2702602	43.400002	7.4000001	6.6999998	5.8000002	5.0999999	4.5	1	84972
12086	Miami-Dade County	FL	2013	6	1000619	878334	521	22256	1286	25796	92451	92102	19	651	424	1738	123797724	127727884	131624991	136396875	141349544	1315.5	39271	42064	44430	43920	47813	2702602	43.400002	7.4000001	6.6999998	5.8000002	5.0999999	4.5	1	84972
12086	Miami-Dade County	FL	2019	8	1159803	1021695	849	23881	1332	28609	102446	102110	40	625	415	1822	123797724	127727884	131624991	136396875	141349544	1315.5	39271	42064	44430	43920	47813	2702602	43.400002	7.4000001	6.6999998	5.8000002	5.0999999	4.5	1	84972
12086	Miami-Dade County	FL	2018	2	1142111	1002621	980	24193	1368	28372	98244	97903	30	621	412	1815	123797724	127727884	131624991	136396875	141349544	1315.5	39271	42064	44430	43920	47813	2702602	43.400002	7.4000001	6.6999998	5.8000002	5.0999999	4.5	1	84972
12086	Miami-Dade County	FL	2016	7	1085904	962744	1046	24295	1218	27911	95928	95587	29	629	402	1770	123797724	127727884	131624991	136396875	141349544	1315.5	39271	42064	44430	43920	47813	2702602	43.400002	7.4000001	6.6999998	5.8000002	5.0999999	4.5	1	84972
12086	Miami-Dade County	FL	2015	10	1094489	958000	699	24375	1324	27258	94303	93959	26	637	403	1752	123797724	127727884	131624991	136396875	141349544	1315.5	39271	42064	44430	43920	47813	2702602	43.400002	7.4000001	6.6999998	5.8000002	5.0999999	4.5	1	84972
12086	Miami-Dade County	FL	2015	5	1077529	940174	631	24474	1376	27319	91699	91361	23	627	402	1696	123797724	127727884	131624991	136396875	141349544	1315.5	39271	42064	44430	43920	47813	2702602	43.400002	7.4000001	6.6999998	5.8000002	5.0999999	4.5	1	84972
12086	Miami-Dade County	FL	2017	4	1128767	989170	983	23912	1324	28580	97379	97032	31	623	404	1769	123797724	127727884	131624991	136396875	141349544	1315.5	39271	42064	44430	43920	47813	2702602	43.400002	7.4000001	6.6999998	5.8000002	5.0999999	4.5	1	84972
12086	Miami-Dade County	FL	2018	5	1142988	1003004	980	23974	1372	28766	98733	98393	29	621	410	1792	123797724	127727884	131624991	136396875	141349544	1315.5	39271	42064	44430	43920	47813	2702602	43.400002	7.4000001	6.6999998	5.8000002	5.0999999	4.5	1	84972
12086	Miami-Dade County	FL	2017	3	1127659	988046	991	24290	1338	27889	96020	95677	28	625	399	1749	123797724	127727884	131624991	136396875	141349544	1315.5	39271	42064	44430	43920	47813	2702602	43.400002	7.4000001	6.6999998	5.8000002	5.0999999	4.5	1	84972
12086	Miami-Dade County	FL	2014	4	1044063	906889	567	23164	1401	26837	93166	92824	21	643	420	1792	123797724	127727884	131624991	136396875	141349544	1315.5	39271	42064	44430	43920	47813	2702602	43.400002	7.4000001	6.6999998	5.8000002	5.0999999	4.5	1	84972
12086	Miami-Dade County	FL	2016	11	1128502	989501	1039	24504	1297	28051	96889	96548	28	633	410	1754	123797724	127727884	131624991	136396875	141349544	1315.5	39271	42064	44430	43920	47813	2702602	43.400002	7.4000001	6.6999998	5.8000002	5.0999999	4.5	1	84972
12086	Miami-Dade County	FL	2019	5	1163007	1022198	823	23932	1288	28783	101207	100869	37	617	391	1811	123797724	127727884	131624991	136396875	141349544	1315.5	39271	42064	44430	43920	47813	2702602	43.400002	7.4000001	6.6999998	5.8000002	5.0999999	4.5	1	84972
12086	Miami-Dade County	FL	2016	9	1107932	970122	1048	24287	1266	27720	95928	95587	29	629	402	1770	123797724	127727884	131624991	136396875	141349544	1315.5	39271	42064	44430	43920	47813	2702602	43.400002	7.4000001	6.6999998	5.8000002	5.0999999	4.5	1	84972
12086	Miami-Dade County	FL	2013	8	1011298	877153	537	22264	1264	25892	92902	92551	22	659	429	1745	123797724	127727884	131624991	136396875	141349544	1315.5	39271	42064	44430	43920	47813	2702602	43.400002	7.4000001	6.6999998	5.8000002	5.0999999	4.5	1	84972
12086	Miami-Dade County	FL	2015	8	1072436	939764	675	24294	1372	27212	92609	92269	23	644	404	1726	123797724	127727884	131624991	136396875	141349544	1315.5	39271	42064	44430	43920	47813	2702602	43.400002	7.4000001	6.6999998	5.8000002	5.0999999	4.5	1	84972
12086	Miami-Dade County	FL	2013	10	1025267	887670	552	22753	1356	25628	94249	93904	22	660	437	1774	123797724	127727884	131624991	136396875	141349544	1315.5	39271	42064	44430	43920	47813	2702602	43.400002	7.4000001	6.6999998	5.8000002	5.0999999	4.5	1	84972
12086	Miami-Dade County	FL	2019	9	1159216	1019700	835	24053	1342	28247	102446	102110	40	625	415	1822	123797724	127727884	131624991	136396875	141349544	1315.5	39271	42064	44430	43920	47813	2702602	43.400002	7.4000001	6.6999998	5.8000002	5.0999999	4.5	1	84972
12086	Miami-Dade County	FL	2018	10	1156311	1016273	1009	24250	1204	28285	100323	99982	33	617	412	1806	123797724	127727884	131624991	136396875	141349544	1315.5	39271	42064	44430	43920	47813	2702602	43.400002	7.4000001	6.6999998	5.8000002	5.0999999	4.5	1	84972
12086	Miami-Dade County	FL	2014	2	1037916	900054	563	22862	1316	26129	92586	92242	22	652	425	1787	123797724	127727884	131624991	136396875	141349544	1315.5	39271	42064	44430	43920	47813	2702602	43.400002	7.4000001	6.6999998	5.8000002	5.0999999	4.5	1	84972
12086	Miami-Dade County	FL	2013	2	1011778	874123	506	21738	1241	25115	92028	91679	18	637	405	1748	123797724	127727884	131624991	136396875	141349544	1315.5	39271	42064	44430	43920	47813	2702602	43.400002	7.4000001	6.6999998	5.8000002	5.0999999	4.5	1	84972
12086	Miami-Dade County	FL	2013	5	1019578	880696	521	22189	1288	25878	92451	92102	19	651	424	1738	123797724	127727884	131624991	136396875	141349544	1315.5	39271	42064	44430	43920	47813	2702602	43.400002	7.4000001	6.6999998	5.8000002	5.0999999	4.5	1	84972
12086	Miami-Dade County	FL	2016	5	1108294	969674	1030	24191	1279	28240	94948	94610	28	618	402	1749	123797724	127727884	131624991	136396875	141349544	1315.5	39271	42064	44430	43920	47813	2702602	43.400002	7.4000001	6.6999998	5.8000002	5.0999999	4.5	1	84972
12086	Miami-Dade County	FL	2019	4	1165681	1025240	815	24013	1249	28659	101207	100869	37	617	391	1811	123797724	127727884	131624991	136396875	141349544	1315.5	39271	42064	44430	43920	47813	2702602	43.400002	7.4000001	6.6999998	5.8000002	5.0999999	4.5	1	84972
12086	Miami-Dade County	FL	2016	8	1101621	966960	1056	24145	1261	27971	95928	95587	29	629	402	1770	123797724	127727884	131624991	136396875	141349544	1315.5	39271	42064	44430	43920	47813	2702602	43.400002	7.4000001	6.6999998	5.8000002	5.0999999	4.5	1	84972
12086	Miami-Dade County	FL	2014	6	1026484	905101	564	23163	1437	26912	93166	92824	21	643	420	1792	123797724	127727884	131624991	136396875	141349544	1315.5	39271	42064	44430	43920	47813	2702602	43.400002	7.4000001	6.6999998	5.8000002	5.0999999	4.5	1	84972
12086	Miami-Dade County	FL	2017	11	1141376	1001865	976	24265	1315	28169	98187	97844	32	623	402	1809	123797724	127727884	131624991	136396875	141349544	1315.5	39271	42064	44430	43920	47813	2702602	43.400002	7.4000001	6.6999998	5.8000002	5.0999999	4.5	1	84972
12086	Miami-Dade County	FL	2018	1	1132787	993435	985	24175	1346	27793	98244	97903	30	621	412	1815	123797724	127727884	131624991	136396875	141349544	1315.5	39271	42064	44430	43920	47813	2702602	43.400002	7.4000001	6.6999998	5.8000002	5.0999999	4.5	1	84972
12086	Miami-Dade County	FL	2015	2	1070038	934221	605	24229	1423	26914	95523	95182	25	648	432	1809	123797724	127727884	131624991	136396875	141349544	1315.5	39271	42064	44430	43920	47813	2702602	43.400002	7.4000001	6.6999998	5.8000002	5.0999999	4.5	1	84972
12086	Miami-Dade County	FL	2015	7	1055641	934359	657	24449	1356	27230	92609	92269	23	644	404	1726	123797724	127727884	131624991	136396875	141349544	1315.5	39271	42064	44430	43920	47813	2702602	43.400002	7.4000001	6.6999998	5.8000002	5.0999999	4.5	1	84972
12086	Miami-Dade County	FL	2018	4	1143110	1003323	981	24154	1359	28774	98733	98393	29	621	410	1792	123797724	127727884	131624991	136396875	141349544	1315.5	39271	42064	44430	43920	47813	2702602	43.400002	7.4000001	6.6999998	5.8000002	5.0999999	4.5	1	84972
12086	Miami-Dade County	FL	2013	4	1018498	879705	516	21883	1257	25562	92451	92102	19	651	424	1738	123797724	127727884	131624991	136396875	141349544	1315.5	39271	42064	44430	43920	47813	2702602	43.400002	7.4000001	6.6999998	5.8000002	5.0999999	4.5	1	84972
12086	Miami-Dade County	FL	2019	2	1163687	1023471	822	24078	1295	28243	100843	100502	36	616	399	1803	123797724	127727884	131624991	136396875	141349544	1315.5	39271	42064	44430	43920	47813	2702602	43.400002	7.4000001	6.6999998	5.8000002	5.0999999	4.5	1	84972
12086	Miami-Dade County	FL	2015	4	1077090	940006	618	24322	1389	27364	91699	91361	23	627	402	1696	123797724	127727884	131624991	136396875	141349544	1315.5	39271	42064	44430	43920	47813	2702602	43.400002	7.4000001	6.6999998	5.8000002	5.0999999	4.5	1	84972
12086	Miami-Dade County	FL	2018	12	1171176	1030529	998	24207	1205	28275	100323	99982	33	617	412	1806	123797724	127727884	131624991	136396875	141349544	1315.5	39271	42064	44430	43920	47813	2702602	43.400002	7.4000001	6.6999998	5.8000002	5.0999999	4.5	1	84972
12086	Miami-Dade County	FL	2019	6	1143106	1016799	816	23953	1324	28622	101207	100869	37	617	391	1811	123797724	127727884	131624991	136396875	141349544	1315.5	39271	42064	44430	43920	47813	2702602	43.400002	7.4000001	6.6999998	5.8000002	5.0999999	4.5	1	84972
12086	Miami-Dade County	FL	2014	3	1041169	903972	564	22869	1321	26638	92586	92242	22	652	425	1787	123797724	127727884	131624991	136396875	141349544	1315.5	39271	42064	44430	43920	47813	2702602	43.400002	7.4000001	6.6999998	5.8000002	5.0999999	4.5	1	84972
12086	Miami-Dade County	FL	2019	12	1189201	1047853	834	24083	1438	28732	103411	103078	41	620	430	1805	123797724	127727884	131624991	136396875	141349544	1315.5	39271	42064	44430	43920	47813	2702602	43.400002	7.4000001	6.6999998	5.8000002	5.0999999	4.5	1	84972
12086	Miami-Dade County	FL	2016	10	1115912	977546	1038	24322	1263	27918	96889	96548	28	633	410	1754	123797724	127727884	131624991	136396875	141349544	1315.5	39271	42064	44430	43920	47813	2702602	43.400002	7.4000001	6.6999998	5.8000002	5.0999999	4.5	1	84972
12086	Miami-Dade County	FL	2016	2	1103074	966164	1004	24087	1271	27805	94206	93867	27	621	408	1742	123797724	127727884	131624991	136396875	141349544	1315.5	39271	42064	44430	43920	47813	2702602	43.400002	7.4000001	6.6999998	5.8000002	5.0999999	4.5	1	84972
12086	Miami-Dade County	FL	2017	1	1118134	979625	967	24302	1324	27524	96020	95677	28	625	399	1749	123797724	127727884	131624991	136396875	141349544	1315.5	39271	42064	44430	43920	47813	2702602	43.400002	7.4000001	6.6999998	5.8000002	5.0999999	4.5	1	84972
12086	Miami-Dade County	FL	2018	3	1145171	1005704	976	24211	1396	28680	98244	97903	30	621	412	1815	123797724	127727884	131624991	136396875	141349544	1315.5	39271	42064	44430	43920	47813	2702602	43.400002	7.4000001	6.6999998	5.8000002	5.0999999	4.5	1	84972
12086	Miami-Dade County	FL	2019	11	1187446	1045921	840	24227	1399	28620	103411	103078	41	620	430	1805	123797724	127727884	131624991	136396875	141349544	1315.5	39271	42064	44430	43920	47813	2702602	43.400002	7.4000001	6.6999998	5.8000002	5.0999999	4.5	1	84972
12086	Miami-Dade County	FL	2018	6	1125464	999478	1001	23844	1389	28627	98733	98393	29	621	410	1792	123797724	127727884	131624991	136396875	141349544	1315.5	39271	42064	44430	43920	47813	2702602	43.400002	7.4000001	6.6999998	5.8000002	5.0999999	4.5	1	84972
12086	Miami-Dade County	FL	2013	9	1017033	879910	529	22524	1251	26006	92902	92551	22	659	429	1745	123797724	127727884	131624991	136396875	141349544	1315.5	39271	42064	44430	43920	47813	2702602	43.400002	7.4000001	6.6999998	5.8000002	5.0999999	4.5	1	84972
12086	Miami-Dade County	FL	2016	12	1135111	995215	1045	24657	1305	27937	96889	96548	28	633	410	1754	123797724	127727884	131624991	136396875	141349544	1315.5	39271	42064	44430	43920	47813	2702602	43.400002	7.4000001	6.6999998	5.8000002	5.0999999	4.5	1	84972
12086	Miami-Dade County	FL	2016	6	1087202	963613	1037	24287	1282	28066	94948	94610	28	618	402	1749	123797724	127727884	131624991	136396875	141349544	1315.5	39271	42064	44430	43920	47813	2702602	43.400002	7.4000001	6.6999998	5.8000002	5.0999999	4.5	1	84972
12086	Miami-Dade County	FL	2018	11	1168820	1028448	1000	24337	1199	28333	100323	99982	33	617	412	1806	123797724	127727884	131624991	136396875	141349544	1315.5	39271	42064	44430	43920	47813	2702602	43.400002	7.4000001	6.6999998	5.8000002	5.0999999	4.5	1	84972
12086	Miami-Dade County	FL	2019	3	1166977	1026077	809	24051	1341	28473	100843	100502	36	616	399	1803	123797724	127727884	131624991	136396875	141349544	1315.5	39271	42064	44430	43920	47813	2702602	43.400002	7.4000001	6.6999998	5.8000002	5.0999999	4.5	1	84972
12086	Miami-Dade County	FL	2014	10	1060151	924359	563	23706	1377	26714	95016	94678	24	642	430	1784	123797724	127727884	131624991	136396875	141349544	1315.5	39271	42064	44430	43920	47813	2702602	43.400002	7.4000001	6.6999998	5.8000002	5.0999999	4.5	1	84972
12086	Miami-Dade County	FL	2013	3	1016561	878383	511	21797	1239	25429	92028	91679	18	637	405	1748	123797724	127727884	131624991	136396875	141349544	1315.5	39271	42064	44430	43920	47813	2702602	43.400002	7.4000001	6.6999998	5.8000002	5.0999999	4.5	1	84972
12086	Miami-Dade County	FL	2013	11	1040967	902585	559	23054	1394	25812	94249	93904	22	660	437	1774	123797724	127727884	131624991	136396875	141349544	1315.5	39271	42064	44430	43920	47813	2702602	43.400002	7.4000001	6.6999998	5.8000002	5.0999999	4.5	1	84972
12086	Miami-Dade County	FL	2014	7	1021098	900206	557	23369	1396	26733	93700	93360	23	639	420	1793	123797724	127727884	131624991	136396875	141349544	1315.5	39271	42064	44430	43920	47813	2702602	43.400002	7.4000001	6.6999998	5.8000002	5.0999999	4.5	1	84972
12086	Miami-Dade County	FL	2019	1	1156450	1016729	807	23887	1330	28064	100843	100502	36	616	399	1803	123797724	127727884	131624991	136396875	141349544	1315.5	39271	42064	44430	43920	47813	2702602	43.400002	7.4000001	6.6999998	5.8000002	5.0999999	4.5	1	84972
12086	Miami-Dade County	FL	2014	12	1083134	946884	583	24224	1421	27034	95016	94678	24	642	430	1784	123797724	127727884	131624991	136396875	141349544	1315.5	39271	42064	44430	43920	47813	2702602	43.400002	7.4000001	6.6999998	5.8000002	5.0999999	4.5	1	84972
12086	Miami-Dade County	FL	2015	6	1059758	938032	652	24419	1411	27356	91699	91361	23	627	402	1696	123797724	127727884	131624991	136396875	141349544	1315.5	39271	42064	44430	43920	47813	2702602	43.400002	7.4000001	6.6999998	5.8000002	5.0999999	4.5	1	84972
12086	Miami-Dade County	FL	2014	5	1045099	907767	565	23118	1417	26781	93166	92824	21	643	420	1792	123797724	127727884	131624991	136396875	141349544	1315.5	39271	42064	44430	43920	47813	2702602	43.400002	7.4000001	6.6999998	5.8000002	5.0999999	4.5	1	84972
12086	Miami-Dade County	FL	2018	9	1143052	1004264	997	24086	1362	28317	98788	98446	33	617	406	1787	123797724	127727884	131624991	136396875	141349544	1315.5	39271	42064	44430	43920	47813	2702602	43.400002	7.4000001	6.6999998	5.8000002	5.0999999	4.5	1	84972
12095	Orange County	FL	2018	9	850905	773028	.s	11530	510	23903	43069	42841	23	236	129	1171	71626621	74269611	77882979	81146561	84359305	1268.5	36287	38266	40379	40750	42776	1290216	44.200001	6.8000002	5.8000002	5	4.3000002	3.8	1	78495
12095	Orange County	FL	2018	11	868644	788365	.s	12189	353	24076	43812	43583	26	244	124	1183	71626621	74269611	77882979	81146561	84359305	1268.5	36287	38266	40379	40750	42776	1290216	44.200001	6.8000002	5.8000002	5	4.3000002	3.8	1	78495
12095	Orange County	FL	2014	6	726259	665666	.s	10182	562	19963	38188	37938	8	227	141	1010	71626621	74269611	77882979	81146561	84359305	1268.5	36287	38266	40379	40750	42776	1290216	44.200001	6.8000002	5.8000002	5	4.3000002	3.8	1	78495
12095	Orange County	FL	2016	9	798175	723328	.s	10957	532	22811	40389	40159	14	224	118	1121	71626621	74269611	77882979	81146561	84359305	1268.5	36287	38266	40379	40750	42776	1290216	44.200001	6.8000002	5.8000002	5	4.3000002	3.8	1	78495
12095	Orange County	FL	2016	7	782993	719810	.s	10829	495	22587	40389	40159	14	224	118	1121	71626621	74269611	77882979	81146561	84359305	1268.5	36287	38266	40379	40750	42776	1290216	44.200001	6.8000002	5.8000002	5	4.3000002	3.8	1	78495
12095	Orange County	FL	2019	7	854539	787799	.s	12048	552	24516	45311	45092	28	245	127	1188	71626621	74269611	77882979	81146561	84359305	1268.5	36287	38266	40379	40750	42776	1290216	44.200001	6.8000002	5.8000002	5	4.3000002	3.8	1	78495
12095	Orange County	FL	2015	7	753318	692727	.s	10819	558	20352	38472	38244	8	230	127	995	71626621	74269611	77882979	81146561	84359305	1268.5	36287	38266	40379	40750	42776	1290216	44.200001	6.8000002	5.8000002	5	4.3000002	3.8	1	78495
12095	Orange County	FL	2019	5	869350	790402	.s	12087	484	24430	44711	44491	28	245	126	1189	71626621	74269611	77882979	81146561	84359305	1268.5	36287	38266	40379	40750	42776	1290216	44.200001	6.8000002	5.8000002	5	4.3000002	3.8	1	78495
12095	Orange County	FL	2019	1	854013	774714	.s	11924	485	23895	44173	43945	28	241	125	1185	71626621	74269611	77882979	81146561	84359305	1268.5	36287	38266	40379	40750	42776	1290216	44.200001	6.8000002	5.8000002	5	4.3000002	3.8	1	78495
12095	Orange County	FL	2019	9	868321	788625	.s	11946	531	24210	45311	45092	28	245	127	1188	71626621	74269611	77882979	81146561	84359305	1268.5	36287	38266	40379	40750	42776	1290216	44.200001	6.8000002	5.8000002	5	4.3000002	3.8	1	78495
12095	Orange County	FL	2013	12	724664	654441	.s	10220	578	19044	38110	37858	11	229	145	996	71626621	74269611	77882979	81146561	84359305	1268.5	36287	38266	40379	40750	42776	1290216	44.200001	6.8000002	5.8000002	5	4.3000002	3.8	1	78495
12095	Orange County	FL	2013	11	722612	652603	.s	10129	564	19036	38110	37858	11	229	145	996	71626621	74269611	77882979	81146561	84359305	1268.5	36287	38266	40379	40750	42776	1290216	44.200001	6.8000002	5.8000002	5	4.3000002	3.8	1	78495
12095	Orange County	FL	2017	10	834149	756011	.s	11091	510	23491	42194	41966	20	228	119	1167	71626621	74269611	77882979	81146561	84359305	1268.5	36287	38266	40379	40750	42776	1290216	44.200001	6.8000002	5.8000002	5	4.3000002	3.8	1	78495
12095	Orange County	FL	2019	3	867824	788172	.s	11860	502	24349	44173	43945	28	241	125	1185	71626621	74269611	77882979	81146561	84359305	1268.5	36287	38266	40379	40750	42776	1290216	44.200001	6.8000002	5.8000002	5	4.3000002	3.8	1	78495
12095	Orange County	FL	2015	3	755102	682805	.s	10453	541	19899	39159	38921	7	230	129	1015	71626621	74269611	77882979	81146561	84359305	1268.5	36287	38266	40379	40750	42776	1290216	44.200001	6.8000002	5.8000002	5	4.3000002	3.8	1	78495
12095	Orange County	FL	2017	12	845918	767871	.s	11279	538	23575	42194	41966	20	228	119	1167	71626621	74269611	77882979	81146561	84359305	1268.5	36287	38266	40379	40750	42776	1290216	44.200001	6.8000002	5.8000002	5	4.3000002	3.8	1	78495
12095	Orange County	FL	2014	7	722851	663366	.s	10220	553	19973	38483	38236	8	232	131	1020	71626621	74269611	77882979	81146561	84359305	1268.5	36287	38266	40379	40750	42776	1290216	44.200001	6.8000002	5.8000002	5	4.3000002	3.8	1	78495
12095	Orange County	FL	2019	6	858194	790188	.s	12079	520	24519	44711	44491	28	245	126	1189	71626621	74269611	77882979	81146561	84359305	1268.5	36287	38266	40379	40750	42776	1290216	44.200001	6.8000002	5.8000002	5	4.3000002	3.8	1	78495
12095	Orange County	FL	2015	11	784151	710744	.s	10756	542	21000	39201	38973	9	229	127	1032	71626621	74269611	77882979	81146561	84359305	1268.5	36287	38266	40379	40750	42776	1290216	44.200001	6.8000002	5.8000002	5	4.3000002	3.8	1	78495
12095	Orange County	FL	2018	2	841081	762410	.s	11257	463	23634	42511	42283	21	232	116	1162	71626621	74269611	77882979	81146561	84359305	1268.5	36287	38266	40379	40750	42776	1290216	44.200001	6.8000002	5.8000002	5	4.3000002	3.8	1	78495
12095	Orange County	FL	2019	8	869879	791230	.s	12037	528	24538	45311	45092	28	245	127	1188	71626621	74269611	77882979	81146561	84359305	1268.5	36287	38266	40379	40750	42776	1290216	44.200001	6.8000002	5.8000002	5	4.3000002	3.8	1	78495
12095	Orange County	FL	2014	10	742160	670675	.s	10442	552	20343	38986	38742	7	233	133	1035	71626621	74269611	77882979	81146561	84359305	1268.5	36287	38266	40379	40750	42776	1290216	44.200001	6.8000002	5.8000002	5	4.3000002	3.8	1	78495
12095	Orange County	FL	2014	4	728048	657450	.s	10217	543	19870	38188	37938	8	227	141	1010	71626621	74269611	77882979	81146561	84359305	1268.5	36287	38266	40379	40750	42776	1290216	44.200001	6.8000002	5.8000002	5	4.3000002	3.8	1	78495
12095	Orange County	FL	2017	8	818781	742849	.s	10796	549	23356	41549	41321	20	230	115	1145	71626621	74269611	77882979	81146561	84359305	1268.5	36287	38266	40379	40750	42776	1290216	44.200001	6.8000002	5.8000002	5	4.3000002	3.8	1	78495
12095	Orange County	FL	2013	3	703227	633044	.s	9617	516	18428	37095	36847	9	229	138	1010	71626621	74269611	77882979	81146561	84359305	1268.5	36287	38266	40379	40750	42776	1290216	44.200001	6.8000002	5.8000002	5	4.3000002	3.8	1	78495
12095	Orange County	FL	2016	8	793973	719672	.s	10859	518	22797	40389	40159	14	224	118	1121	71626621	74269611	77882979	81146561	84359305	1268.5	36287	38266	40379	40750	42776	1290216	44.200001	6.8000002	5.8000002	5	4.3000002	3.8	1	78495
12095	Orange County	FL	2013	4	702634	632194	.s	9741	516	18630	37363	37112	10	228	142	1006	71626621	74269611	77882979	81146561	84359305	1268.5	36287	38266	40379	40750	42776	1290216	44.200001	6.8000002	5.8000002	5	4.3000002	3.8	1	78495
12095	Orange County	FL	2017	6	811797	745877	.s	10952	558	23671	41857	41628	20	233	115	1150	71626621	74269611	77882979	81146561	84359305	1268.5	36287	38266	40379	40750	42776	1290216	44.200001	6.8000002	5.8000002	5	4.3000002	3.8	1	78495
12095	Orange County	FL	2018	5	847772	769937	.s	11348	493	24161	42909	42681	23	234	122	1177	71626621	74269611	77882979	81146561	84359305	1268.5	36287	38266	40379	40750	42776	1290216	44.200001	6.8000002	5.8000002	5	4.3000002	3.8	1	78495
12095	Orange County	FL	2017	4	818866	742185	.s	11145	490	23557	41857	41628	20	233	115	1150	71626621	74269611	77882979	81146561	84359305	1268.5	36287	38266	40379	40750	42776	1290216	44.200001	6.8000002	5.8000002	5	4.3000002	3.8	1	78495
12095	Orange County	FL	2019	2	864547	785071	.s	12001	478	24022	44173	43945	28	241	125	1185	71626621	74269611	77882979	81146561	84359305	1268.5	36287	38266	40379	40750	42776	1290216	44.200001	6.8000002	5.8000002	5	4.3000002	3.8	1	78495
[truncated: 6,269 more rows]
